# Supplementary material for: Antigen footprint governs activation of the B cell receptor
Source: Nat Commun. 2023 Feb 22;14:976. doi: 10.1038/s41467-023-36672-0 (PMC9947222; doi:10.1038/s41467-023-36672-0)
Supplement: Supplementary file 4 — Source Data [file 41467_2023_36672_MOESM4_ESM.xlsx]

## Sheet: Figure 1
	Figure 1D						Figure 1E				Figure 1F
	Monomers(1)	Dimers (2)	Small islands (3-9)	Large islands (>9)			Small islands (3-9)	Large islands ( >9)			BCRs/cell for diameter 5.5	BCRs/cell for diameter 7.1um	(BCRs/cell)*2 for diameter 5.5	(BCRs/cell)*2 for diameter 7.1um
	15.61	24.25	38.87	21.26			0.000562	0.000756853			6376	10771.2	12752	21542.4
	11.27	17.46	36.9	34.37			0.001187	0.00084675			4066.75	6870.09	8133.49	13740.2
	16.67	24.14	45.4	13.79			0.001475	0.00077905			8578.3	14491.6	17156.6	28983.2
	18.11	32	47.79	2.11			0.001361	0.00137573			8502.22	14363.1	17004.4	28726.2
	20.45	21.36	36.82	21.36			0.001254	0.000529256			5955.19	10060.3	11910.4	20120.6
	25.67	22.46	27.27	24.6			0.001808	0.000926321			4246.5	7173.76	8493.01	14347.5
	20.28	19.15	38.59	21.97			0.001103	0.00072537			5713.21	9651.52	11426.4	19303
	28.13	23.4	38.72	9.75			0.001047	0.000741827			5319.07	8985.68	10638.1	17971.4
	19.79	12.5	51.56	16.15			0.001366	0.000692404			3436.69	5805.71	6873.37	11611.4
	46.01	28.22	25.77	0			0.0008226	0.00217395			2485.21	4198.34	4970.41	8396.68
	21.73	16.21	33.7	28.36			0.0005062	0.00308941			8698.22	14694.2	17396.4	29388.4
	49.21	30.16	20.63	0			0.0008624	0.00162436			1996.94	3373.5	3993.88	6747
	33.9	22.03	44.07	0			0.0006575	0.00128665			1842.63	3112.81	3685.26	6225.63
	29.52	35.24	35.24	0			0.000789	0.00116376			3652.94	6171.03	7305.88	12342.1
	22	21.35	29.19	27.45			0.001189	0.00145586			9202.58	15546.2	18405.2	31092.4
	21.33	25.9	27.62	25.14			0.0012	0.000578486			6587.98	11129.3	13176	22258.6
	22.37	24.41	48.47	4.75			0.000657	0.000907887			3741.47	6320.59	7482.95	12641.2
	30.54	35.57	30.54	3.36			0.0006313	0.000715824			4870.59	8228.04	9741.17	16456.1
	25.06	30.66	37.96	6.33			0.000908	0.000485073			5108.79	8630.45	10217.6	17260.9
	17.73	23.41	35.46	23.41			0.0009527	0.000512442			7985.37	13489.9	15970.7	26979.9
	9.49	16.67	29.86	43.98			0.001523	0.000451975			7732.54	13062.8	15465.1	26125.7
	19.28	30.84	41.82	8.06			0.001829	0.000580256			9657.09	16314	19314.2	32628.1
	31.68	21.12	47.2	0			0.0006827	0.000422386			2411.24	4073.39	4822.49	8146.78
	32.64	29.17	38.19	0			0.0008754	0.000407031			3640.79	6150.5	7281.57	12301
	30.28	23.94	45.77	0			0.001075	0.000405848			2115.38	3573.59	4230.77	7147.18
	28.47	21.35	21.71	28.47			0.0007723	0.00187643			4804.22	8115.93	9608.44	16231.9
	23.05	22.85	40.48	13.63			0.0007765	0.000828823			4256.7	7190.98	8513.39	14382
	37.32	22.54	33.1	7.04			0.0008618	0.000657612			1814.8	3065.8	3629.6	6131.61
	28.4	26.2	38.78	6.61			0.0007488	0.00237607			5823.27	9837.45	11646.5	19674.9
	31.54	29.06	32.33	7.07			0.0009795	0.00174463			5982.38	10106.2	11964.8	20212.5
	20.18	22.81	42.98	14.04			0.001104	0.00105283			2720.71	4596.18	5441.42	9192.37
							0.0009923	0.00108653
							0.001383	0.000824636
							0.0005933	0.000565841
							0.001091	0.000912796
							0.0006811	0.000420325
							0.001893	0.000414289
							0.00115	0.00032133
							0.001067	0.000386375
							0.001185	0.000327652
							0.0009982	0.000634839
							0.001231	0.00114283
							0.0009013	0.000835095
							0.001654	0.000835432
							0.002805	0.000939621
							0.002014	0.000730377
							0.001236	0.000646238
							0.001134	0.000872119
							0.001104	0.00274914
							0.0005422	0.000589028
							0.0008739	0.000643647
							0.0009951	0.000728722
							0.0008623	0.000706744
							0.0008172	0.00104003
							0.001106	0.00066214
							0.0009285	0.00253375
							0.0005475	0.000537987
							0.0004693	0.0010892
							0.0006995	0.000834185
							0.001052	0.000914304
							0.001321	0.00112152
							0.0009741	0.000731525
							0.0004597	0.00187729
							0.001371	0.00262869
							0.0007262	0.00280189
							0.001637	0.00121192
							0.001773	0.00154264
							0.001338	0.000706803
							0.001912	0.00105276
							0.00244	0.000790223
							0.0007271	0.000919793
							0.0009737	0.000470207
							0.0011	0.00328578
							0.001513	0.00069003
							0.0008826	0.000844129
							0.001066	0.000722819
							0.001051	0.00081666
							0.0008914	0.000625171
							0.0009749	0.000383315
							0.0008472	0.00089305
							0.001448	0.000607386
							0.002432	0.000938925
							0.001385	0.00161732
							0.001335	0.000479709
							0.0007432	0.0011267
							0.0006649	0.000972105
							0.0009924	0.00219889
							0.0006839	0.00178085
							0.0004569	0.00751338
							0.00111	0.000669579
							0.0013	0.000654493
							0.001163	0.000666853
							0.000532	0.00149173
							0.001162	0.00060138
							0.0004405	0.00054944
							0.003368	0.000928794
							0.001929	0.000838339
							0.0007899	0.000549202
							0.001202	0.00140357
							0.0008796	0.00074173
							0.0007056	0.000417
							0.0005447
							0.001671
							0.001597
							0.001288
							0.003463
							0.002601
							0.0007216
							0.0009257
							0.001318
							0.001624
							0.0005666
							0.0005628
							0.001193
							0.0021
							0.0009398
							0.002476
							0.0008809
							0.0007548
							0.00179
							0.000537
							0.0005759
							0.001843
							0.00155
							0.0007005
							0.001062
							0.0008884
							0.0008532
							0.000825
							0.0008562
							0.0007137
							0.0009311
							0.001207
							0.001027
							0.0008864
							0.0009245
							0.0008882
							0.0006697
							0.002908
							0.001291
							0.0007531
							0.0005338
							0.0005554
							0.0008279
							0.0006132
							0.000826
							0.0007975
							0.0009925
							0.001424
							0.001018
							0.001397
							0.0008809
							0.0008889
							0.0009947
							0.001041
							0.0005454
							0.0005409
							0.001024
							0.0004997
							0.0008181
							0.00117
							0.0008829
							0.001376
							0.001677
							0.0008587
							0.0009843
							0.001224
							0.0009824
							0.00134
							0.0007173
							0.0007227
							0.001379
							0.0009509
							0.0008379
							0.001203
							0.0005152
							0.000842
							0.0006418
							0.001408
							0.001269
							0.001369
							0.001102
							0.001165
							0.0008192
							0.001378
							0.001465
							0.0007508
							0.0005091
							0.000973
							0.001385
							0.0005664
							0.001073
							0.0006721
							0.001116
							0.0009947
							0.001357
							0.01136
							0.0004776
							0.0007157
							0.0008217
							0.0008434
							0.0009443
							0.0007442
							0.0006736
							0.0008279
							0.001096
							0.0007556
							0.001067
							0.000659
							0.0007657
							0.000314
							0.0006801
							0.0004383
							0.0004282
							0.001022
							0.0006421
							0.001111
							0.0008326
							0.0006243
							0.0007878
							0.0009351
							0.0005494
							0.0007739
							0.0006935
							0.0004985
							0.001667
							0.0003272
							0.001179
							0.001128
							0.0006375
							0.0005339
							0.0008893
							0.001216
							0.0008982
							0.000593
							0.0004572
							0.01891
							0.0005409
							0.0007506
							0.001358
							0.0005974
							0.000616
							0.0006216
							0.0006244
							0.0007306
							0.00102
							0.001088
							0.0003612
							0.0005205
							0.004432
							0.000893
							0.000423
							0.0009573
							0.0009379
							0.001188
							0.0008352
							0.0007395
							0.0006765
							0.001065
							0.0007764
							0.001001
							0.0006825
							0.0004971
							0.000609
							0.0005448
							0.0004698
							0.001727
							0.0005943
							0.0005563
							0.0009611
							0.0004262
							0.0004651
							0.001045
							0.0007231
							0.004616
							0.001041
							0.0009074
							0.002524
							0.001216
							0.0006584
							0.0006133
							0.001098
							0.001485
							0.0005463
							0.0007993
							0.0003544
							0.001021
							0.0005413
							0.0005783
							0.001114
							0.0004084
							0.001154
							0.0007723
							0.00139
							0.0009488
							0.0006232
							0.000889
							0.0008786
							0.0008497
							0.0006529
							0.0005471
							0.0008373
							0.0007388
							0.003571
							0.0004765
							0.0006162
							0.0007939
							0.0006396
							0.001184
							0.0007349
							0.0004251
							0.000945
							0.0004131
							0.0007543
							0.0006158
							0.0005598
							0.0003995
							0.0006678
							0.0009002
							0.0005059
							0.0009096
							0.0004706
							0.0008545
							0.001838
							0.0008696
							0.0004245
							0.0007832
							0.001037
							0.002284
							0.000569
							0.0008925
							0.000376
							0.000514
							0.001264
							0.001389
							0.0005776
							0.001125
							0.002071
							0.001727
							0.000963
							0.00114
							0.002183
							0.001934
							0.0005315
							0.0007073
							0.0003686
							0.001342
							0.0003526
							0.0009395
							0.001446
							0.001059
							0.0009356
							0.0007673
							0.0006583
							0.0003614
							0.001614
							0.001974
							0.001496
							0.0002866
							0.0007942
							0.001308
							0.0006068
							0.0009433
							0.000559
							0.0006512
							0.0005759
							0.001278
							0.001539
							0.0007279
							0.0003902
							0.0005979
							0.0004265
							0.0005601
							0.0005474
							0.0009549
							0.0005993
							0.0008003
							0.0005779
							0.001021
							0.0006768
							0.0002349
							0.0004587
							0.00126
							0.000362
							0.0003272
							0.001125
							0.002071
							0.001727
							0.000963
							0.00114
							0.001934
							0.0006497
							0.001089
							0.001084
							0.000624
							0.001144
							0.00115
							0.0004788
							0.0005452
							0.0009723
							0.0009355
							0.0005083
							0.0007686
							0.0006155
							0.0007141
							0.0008233
							0.0007291
							0.001189
							0.0006553
							0.0007112
							0.0005992
							0.001181
							0.0006404
							0.001074
							0.0009116
							0.002301
							0.0006694
							0.0006821
							0.001719
							0.0009885
							0.001512
							0.0004467
							0.0005778
							0.001854
							0.0006825
							0.001071
							0.0006275
							0.00153
							0.001067
							0.0008738
							0.0008834
							0.0006329
							0.0007413
							0.0005092
							0.0005236
							0.002155
							0.0008894
							0.0008864
							0.0008118
							0.0007608
							0.00163
							0.001107
							0.0007704
							0.0006366
							0.001183
							0.000777
							0.0005139
							0.001355
							0.0008275
							0.001196
							0.0006822
							0.0006263
							0.0009527
							0.0005507
							0.001298
							0.0009614
							0.0007412
							0.00156
							0.0007955
							0.0008668
							0.001124
							0.000905
							0.0003528
							0.0005917
							0.0007556
							0.001377
							0.0006643
							0.0008769
							0.0008167
							0.001005
							0.0007347
							0.002839
							0.001309
							0.0006644
							0.002439
							0.0007518
							0.0006553
							0.0006882
							0.00131
							0.0006658
							0.0004404
							0.001239
							0.001383
							0.0005485
							0.0004594
							0.0009914
							0.001102
							0.001221
							0.0005916
							0.0007131
							0.000738
							0.0008324
							0.0005875
							0.0008548
							0.001993
							0.0009267
							0.001011
							0.001421
							0.0009835
							0.0006127
							0.001257
							0.0007632
							0.001442
							0.001254
							0.0009933
							0.001035
							0.00113
							0.001197
							0.001076
							0.001459
							0.002292
							0.0005936
							0.001341
							0.00224
							0.001887
							0.0008387
							0.001141
							0.001109
							0.001083
							0.001373
							0.002427
							0.001221
							0.0007503
							0.001027
							0.001366
							0.0008889
							0.001475
							0.0005029
							0.0005274
							0.0004502
							0.001008
							0.0008981
							0.000855
							0.0004895
							0.00131
							0.001314
							0.000992
							0.001114
							0.001175
							0.0006453
							0.001408
							0.0006792
							0.001554
							0.000435
							0.0004414
							0.0004733
							0.001439
							0.0004895
							0.0008517
							0.001124
							0.001897
							0.001797
							0.001352
							0.0007204
							0.00107
							0.000801
							0.001261
							0.001094
							0.001339
							0.001264
							0.0003992
							0.0005502
							0.0004796
							0.000686
							0.0008468
							0.004624
							0.001086
							0.0009025
							0.001036
							0.0007024
							0.0004631
							0.001282
							0.0036
							0.005191
							0.0006688
							0.0008167
							0.0006029
							0.001494
							0.0008291
							0.0008349
							0.00179
							0.001373
							0.0007313
							0.001221
							0.001308
							0.001121
							0.0007861
							0.0007722
							0.001059
							0.001242
							0.001075
							0.002487
							0.0009581
							0.0006444
							0.0008203
							0.0007575
							0.001441
							0.00047
							0.000908
							0.0006253
							0.0009985
							0.0007916
							0.0004529
							0.001094
							0.003097
							0.001882
							0.001339
							0.00105
							0.0007094
							0.002216
							0.002251
							0.0008121
							0.006095
							0.001178
							0.001035
							0.002176
							0.002712
							0.0006225
							0.001662
							0.0009654
							0.0008253
							0.0008917
							0.0008861
							0.0005359
							0.001297
							0.00138
							0.001132
							0.0007986
							0.0004477
							0.0008987
							0.004753
							0.0009242
							0.001114
							0.001804
							0.0006018
							0.0005284
							0.0007262
							0.001145
							0.0008223
							0.001229
							0.0006641
							0.0006924
							0.00102
							0.0006642
							0.0008694
							0.001115
							0.001614
							0.000686
							0.001177
							0.001274
							0.002744
							0.001313
							0.001037
							0.001311
							0.0007516
							0.0007776
							0.0009448
							0.001566
							0.002116
							0.00177
							0.000708
							0.0007846
							0.0005321
							0.0006012
							0.0008215
							0.0006765
							0.0005301
							0.0008435
							0.0008332
							0.0007857
							0.00113
							0.001088
							0.0004935
							0.001192
							0.0006906
							0.001054
							0.001005
							0.0007932
							0.0003781
							0.001192
							0.0005942
							0.0005686
							0.001291
							0.00102
							0.0005054
							0.001286
							0.0008897
							0.0005353
							0.0005344
							0.0007617
							0.001696
							0.001486
							0.002511
							0.0009513
							0.0007218
							0.001155
							0.001007
							0.001097
							0.0005665
							0.0009722
							0.0006121
							0.0007595
							0.001385
							0.0007687
							0.0004686
							0.00117
							0.001485
							0.001137
							0.001345
							0.0008878
							0.0006825
							0.001105
							0.0006659
							0.001152
							0.001261
							0.0009439
							0.0009503
							0.000859
							0.0008129
							0.0007515
							0.0007368
							0.002046
							0.0006285
							0.001182
							0.004111
							0.0006277
							0.0006482
							0.0009061
							0.001187
							0.0007247
							0.001135
							0.0007179
							0.0006025
							0.001001
							0.002333
							0.001434
							0.0005735
							0.0007475
							0.0009841
							0.0007143
							0.0009426
							0.001723
							0.00113
							0.001425
							0.002119
							0.001911
							0.0005004
							0.001603
							0.0009715
							0.0008076
							0.0006099
							0.0004429
							0.0007475
							0.01096
							0.00145
							0.001042
							0.001307
							0.0007738
							0.001213
							0.0009648
							0.0007976
							0.001064
							0.0009268
							0.001931
							0.0008898
							0.0006748
							0.0008741
							0.0008535
							0.001717
							0.003175
							0.0009026
							0.00162
							0.000535
							0.001112
							0.0009406
							0.00072
							0.0007613
							0.0008084
							0.0007897
							0.0006445
							0.0008199
							0.0006303
							0.0006479
							0.00289
							0.001128
							0.0004151
							0.0009805
							0.0009687
							0.0006901
							0.0009068
							0.0006266
							0.001156
							0.0006543
							0.0006822
							0.001284
							0.001491
							0.0008018
							0.0006359
							0.0005381
							0.0008173
							0.000963
							0.0005873
							0.001905
							0.000662
							0.001305
							0.0008379
							0.001097
							0.00112
							0.0006718
							0.001963
							0.001172
							0.0009357
							0.001261
							0.0006147
							0.0005792
							0.0009563
							0.000602
							0.001182
							0.0008756
							0.0008319
							0.0006111
							0.0005424
							0.0007368
							0.0009182
							0.001419
							0.001457
							0.001208
							0.002476
							0.0004409
							0.0005842
							0.001357
							0.001585
							0.0007061
							0.0008496
							0.000499
							0.0009689
							0.001003
							0.00119
							0.001462
							0.002423
							0.001991
							0.0006169
							0.0009682
							0.00109
							0.001467
							0.001061
							0.001193
							0.00157
							0.0008627
							0.001467
							0.0008255
							0.001145
							0.001447
							0.001805
							0.002474
							0.000694
							0.002305
							0.001323
							0.001298
							0.0006712
							0.001665
							0.001327
							0.005087
							0.001066
							0.001223
							0.001629
							0.003145
							0.001242
							0.001225
							0.002294
							0.003483
							0.001157
							0.0007226
							0.001109
							0.0009911
							0.0006779
							0.001191
							0.001709
							0.002149
							0.01591
							0.00289
							0.002553
							0.001414
							0.001022
							0.0007087
							0.00101
							0.000827
							0.003003
							0.002248
							0.001193
							0.00195
							0.001367
							0.0008832
							0.00129
							0.0007331
							0.001055
							0.0007621
							0.0008919
							0.0009499
							0.000532
							0.001169
							0.0007929
							0.0007648
							0.0005797
							0.000849
							0.0008875
							0.0007744
							0.0007627
							0.001052
							0.0005988
							0.0005288
							0.001121
							0.0007468
							0.001
							0.001221
							0.001403
							0.0005681
							0.0007902
							0.001014
							0.0008803
							0.000648
							0.001351
							0.001253
							0.0005542
							0.0006924
							0.001117
							0.0003988
							0.0009651
							0.001117
							0.0005444
							0.0008215
							0.003535
							0.0002791
							0.0005952
							0.0004808
							0.0009315
							0.0007951
							0.0008277
							0.000481
							0.001282
							0.001383
							0.0009154
							0.0008637
							0.0007443
							0.0006617
							0.0007978
							0.002043
							0.0004917
							0.002234
							0.001691
							0.0008694
							0.001775
							0.000481
							0.002794
							0.0009054
							0.001134
							0.0006555
							0.0003203
							0.001612
							0.00114
							0.0007392
							0.0009065
							0.001616
							0.0005047
							0.0009493
							0.000603
							0.000853
							0.001729
							0.0004706
							0.001344
							0.001254
							0.0008139
							0.0007166
							0.0009706
							0.0005224
							0.001014
							0.0009969
							0.001491
							0.0003702
							0.0007933
							0.002761
							0.001179
							0.0007576
							0.0006741
							0.001079
							0.0008361
							0.0009579
							0.0007214
							0.00104
							0.0006744
							0.0004323
							0.001132
							0.001079
							0.002541
							0.0009089
							0.0006625
							0.001417
							0.00572
							0.001558
							0.0006216
							0.000955
							0.000522
							0.001331
							0.0005906
							0.001066
							0.0009381
							0.0005865
							0.001273
							0.0009522
							0.0004948
							0.0006367
							0.001884
							0.0005451
							0.001007
							0.0008672
							0.0006927
							0.001069
							0.0009881
							0.00136
							0.0005658
							0.00215
							0.0006092
							0.0007704
							0.001407
							0.001964
							0.001379
							0.0006614
							0.001432
							0.0008621
							0.000862
							0.00105
							0.001451
							0.0008463
							0.0005834
							0.0009462
							0.0006481
							0.0006888
							0.0007794
							0.0008383
							0.000558
							0.0009784
							0.0008782
							0.001073
							0.001333
							0.0009191
							0.001211
							0.0007132
							0.0004874
							0.00147
							0.0009832
							0.001147
							0.001455
							0.001114
							0.001835
							0.0004939
							0.00123
							0.001404
							0.001225
							0.0007042
							0.0008676
							0.0007353

## Sheet: Figure 2
	Figure 2A									Figure 2C							Figure 2E-J
	HPLC chromatogram of Q1-NP conjugate
										12% native PAGE gel of AF647-modified HJ-NP.							HJ									HJ-1xNP								HJ-2xNP								HJ-3xNP
	Q1 control				Q1-NP					From left: ULR DNA ladder, HJ, HJ-1xNP, HJ-2xNP, HJ-3xNP							Time (s)	20 nM	10 nM	5 nM	2.5 nM	1.25 nM	0.625 nM	0.313 nM		20 nM	10 nM	5 nM	2.5 nM	1.25 nM	0.625 nM	0.313 nM		20 nM	10 nM	5 nM	2.5 nM	1.25 nM	0.625 nM	0.313 nM		20 nM	10 nM	5 nM	2.5 nM	1.25 nM	0.625 nM	0.313 nM
	Time (s)	mAu	Normalized		Time (s)	mAu	Normalized										0.1	0.00358679	0.00403568	0.00369023	0.00283866	0.00147708	0.00213333	0.00213333		0.00251748	-5.429e-05	-0.00186702	-0.00150555	-0.00450643	0.0024511	0.00016738		0.00778834	0.0077207	0.00388927	-0.00037	-8.63e-06	0.00288461	0.00768008		-0.0035784	-0.00276053	-0.00281871	-0.00714579	-0.00715243	0.00081375	0.00397979
	0	-2.73621	0.0040692		0	-3.74854	0.000354738										0.3	0.00306336	0.0038253	0.00289786	0.00253896	0.00152746	0.0017843	0.0017843		0.00234221	-0.00021155	-0.00203632	-0.00205984	-0.00484724	0.00219522	-9.649e-05		0.00818518	0.00733185	0.0041693	-0.00059341	-0.00053287	0.00225477	0.00737851		-0.00335261	-0.00300324	-0.00324091	-0.00719265	-0.00695258	8.321e-05	0.00428424
	0.000833333	-2.74855	0.00405354		0.000833333	-3.74889	0.000354635										0.5	0.0021483	0.003365	0.0023367	0.00238148	0.00148302	0.00161998	0.00161998		0.00214955	-0.00020203	-0.00203749	-0.00251996	-0.00514701	0.00224635	-0.00013587		0.0082064	0.00662034	0.003716	-0.00062755	-0.00115515	0.00139366	0.00715321		-0.00272541	-0.00300083	-0.00385487	-0.00720859	-0.00696928	-0.00013887	0.00443901
	0.00166667	-2.75379	0.00404688		0.00166667	-3.74591	0.000355498										0.7	0.00153237	0.00312262	0.00174078	0.00206432	0.00136857	0.00159852	0.00159852		0.00216173	-0.00020611	-0.00216247	-0.00280427	-0.00519706	0.00228822	-0.00021537		0.0083314	0.00597908	0.00297948	-0.00096471	-0.0018452	0.00028451	0.00630592		-0.00222786	-0.00306081	-0.004443	-0.0076899	-0.00701469	-0.00067538	0.00421854
	0.0025	-2.75618	0.00404385		0.0025	-3.74293	0.00035636										0.9	0.00104013	0.00292574	0.0011388	0.00181097	0.0013172	0.00128522	0.00128522		0.00255676	0.00011272	-0.00201615	-0.00276747	-0.00509913	0.00252619	0.00017832		0.00850287	0.00609717	0.0026205	-0.00136735	-0.0023054	-0.00022764	0.00591183		-0.0011772	-0.002871	-0.00445581	-0.00716141	-0.006367	-0.00091012	0.00460257
	0.00333333	-2.75725	0.00404249		0.00333333	-3.74651	0.000355325										1.1	7.38e-06	0.00262824	0.00058478	0.00143294	0.00127779	0.00093687	0.00093687		0.00242257	0.00029391	-0.00207725	-0.00269363	-0.00536045	0.00243851	0.00015698		0.00876079	0.00603753	0.00261237	-0.00154276	-0.00207429	-0.00044513	0.0057475		-0.00029818	-0.00291779	-0.00488998	-0.00702292	-0.00615708	-0.00164458	0.00461584
	0.00416667	-2.75373	0.00404695		0.00416667	-3.74401	0.00035605										1.3	-0.00028908	0.0024013	0.00024777	0.00112487	0.0009657	0.00098536	0.00098536		0.00250222	0.00054881	-0.00199545	-0.00253962	-0.00551249	0.00234982	0.00029423		0.00947534	0.00603336	0.00250976	-0.00147022	-0.00185861	-0.00083656	0.00591		0.00101921	-0.00236766	-0.0048446	-0.00678874	-0.00596617	-0.00195043	0.00473719
	0.005	-2.76184	0.00403666		0.005	-3.74407	0.000356032										1.5	-0.00083481	0.00222248	-0.00011594	0.00060729	0.00047965	0.00091801	0.00091801		0.00230933	0.00054094	-0.00206157	-0.00260489	-0.00568742	0.00199807	0.00046042		0.0100521	0.00590379	0.00240221	-0.00144168	-0.00212799	-0.00127127	0.00565588		0.00193586	-0.00225511	-0.00538999	-0.00709987	-0.00592483	-0.00219601	0.00432817
	0.00583333	-2.75803	0.0040415		0.00583333	-3.7384	0.000357672										1.7	-0.00085643	0.00195876	0.00019137	0.00041857	0.00067099	0.00085261	0.00085261		0.00253048	0.00145186	-0.00160113	-0.00236577	-0.00514708	0.00225226	0.0010979		0.0107041	0.00609432	0.00227474	-0.00144011	-0.00174906	-0.00127188	0.00538365		0.00278809	-0.00242468	-0.00602208	-0.00709933	-0.00610091	-0.0029907	0.00436047
	0.00666667	-2.75773	0.00404188		0.00666667	-3.74544	0.000355636										1.9	-0.00051048	0.00169856	0.00052061	0.00056271	0.00062261	0.00092686	0.00092686		0.00250041	0.00189128	-0.00150604	-0.00194702	-0.0051443	0.00199546	0.00112131		0.0114451	0.00668763	0.00254959	-0.00169753	-0.00150311	-0.00151486	0.00538203		0.00360419	-0.00220059	-0.00590774	-0.00703214	-0.00621729	-0.00329286	0.00419819
	0.0075	-2.76756	0.00402939		0.0075	-3.75104	0.000354014										2.1	-0.00037984	0.00152956	0.00056329	0.00053284	0.000514	0.00105609	0.00105609		0.002633	0.00224696	-0.00161395	-0.00178571	-0.00539426	0.00202587	0.00137933		0.0127131	0.0072436	0.00320576	-0.00149015	-0.00126025	-0.00126162	0.00577045		0.00443654	-0.00177226	-0.0056119	-0.00715105	-0.00621362	-0.00330167	0.00400156
	0.00833333	-2.76351	0.00403454		0.00833333	-3.75044	0.000354186										2.3	-0.00024797	0.00128964	0.00093692	0.00040952	-9.646e-05	0.00139397	0.00139397		0.00265646	0.00230618	-0.00157308	-0.00186779	-0.00532415	0.00141133	0.00127044		0.0139324	0.00851408	0.00364255	-0.00141211	-0.00100353	-0.00069058	0.00601525		0.0053283	-0.00148392	-0.00498196	-0.0073376	-0.00614125	-0.00303627	0.0041275
	0.00916667	-2.76381	0.00403416		0.00916667	-3.74722	0.000355118										2.5	-0.00033669	0.00109526	0.00122215	-0.00017844	-0.00015953	0.00141875	0.00141875		0.00266471	0.00209308	-0.00130866	-0.0017882	-0.00520687	0.0013938	0.00161747		0.0145265	0.00873059	0.00341764	-0.00173319	-0.00127134	-0.00101077	0.00581006		0.0061481	-0.00091123	-0.00428575	-0.00690418	-0.00604205	-0.0030578	0.00401423
	0.01	-2.76095	0.00403779		0.01	-3.74043	0.000357085										2.7	-0.00080153	0.001164	0.00151385	-0.00025399	-0.0002998	0.00153533	0.00153533		0.00243191	0.00159409	-0.00152686	-0.00168447	-0.0056792	0.00110188	0.0012437		0.0155776	0.00927869	0.00353569	-0.00145432	-0.00183236	-0.00065646	0.00578713		0.00742142	0.00017097	-0.00352648	-0.00596594	-0.00551921	-0.00243868	0.00427902
	0.0108333	-2.76268	0.0040356		0.0108333	-3.74556	0.000355601										2.9	-0.00102717	0.00083559	0.0012579	-0.00016172	-0.00034137	0.00173665	0.00173665		0.00219091	0.00081	-0.00167334	-0.00161801	-0.00553433	0.00072903	0.00099706		0.0171187	0.0105635	0.00418308	-0.00057273	-0.00117458	0.00034233	0.00654336		0.00893012	0.0011028	-0.00285148	-0.00535793	-0.00521482	-0.00191377	0.00409877
	0.0116667	-2.76661	0.0040306		0.0116667	-3.75462	0.000352978										3.1	-0.0004343	0.00104298	0.00146849	-7.823e-05	-0.00027419	0.00186059	0.00186059		0.0021023	0.00042053	-0.00174321	-0.00169792	-0.0057076	0.00035141	0.00087201		0.0185426	0.0109682	0.00405032	-0.00064744	-0.00178107	0.00020558	0.00619782		0.0105323	0.00223745	-0.00163422	-0.0044757	-0.00459621	-0.00105479	0.00454157
	0.0125	-2.77209	0.00402364		0.0125	-3.75485	0.000352909										3.3	0.00019668	0.00108053	0.00232535	0.00066259	-0.0001888	0.00211392	0.00211392		0.00266015	0.00091268	-0.00171036	-0.00127683	-0.00544661	0.00050584	0.00083687		0.0198094	0.0116405	0.00442895	-0.00061796	-0.00173999	0.00077908	0.00645054		0.012347	0.00310892	-0.00061218	-0.00378769	-0.00450751	-0.00077412	0.00457666
	0.0133333	-2.77066	0.00402546		0.0133333	-3.75223	0.000353669										3.5	0.00030861	0.00140126	0.00267618	0.0012683	0.00034696	0.0023364	0.0023364		0.00224588	0.00079201	-0.00152612	-0.00134553	-0.00552451	6.684e-05	0.00042623		0.0203697	0.0117842	0.00517992	-0.00045659	-0.00185955	0.00098396	0.00672		0.0137383	0.00415889	0.0001247	-0.00291196	-0.00361858	-5.522e-05	0.00514717
	0.0141667	-2.76554	0.00403197		0.0141667	-3.75885	0.000351753										3.7	0.00055182	0.00195581	0.00305694	0.00174087	0.00063724	0.00291745	0.00291745		0.00147402	0.00012049	-0.00220276	-0.00204197	-0.00588637	-0.00066401	-0.00024796		0.021048	0.0119506	0.00532191	-0.00046348	-0.0022513	0.00051946	0.00664455		0.0145926	0.00446901	0.00075195	-0.00302223	-0.00367211	0.0001558	0.0046788
	0.015	-2.76679	0.00403038		0.015	-3.75408	0.000353134										3.9	0.00057808	0.0016782	0.00306493	0.00172518	0.0001285	0.00243725	0.00243725		0.00085477	-0.00058977	-0.00236784	-0.00259271	-0.00643676	-0.00120399	-0.00057466		0.0220482	0.012276	0.00599106	5.203e-05	-0.00159779	0.00065127	0.00642671		0.0157146	0.00514522	0.00168489	-0.002618	-0.00324086	0.00065565	0.00490566
	0.0158333	-2.76476	0.00403295		0.0158333	-3.74132	0.000356826										4.1	0.00062632	0.00157552	0.00326888	0.00156771	0.00058645	0.00240037	0.00240037		8.591e-05	-0.00106809	-0.00300746	-0.00341311	-0.0071169	-0.00159126	-0.00154694		0.0233677	0.0126901	0.00672465	0.00068027	-0.00175715	0.00122978	0.00640392		0.0169038	0.00568474	0.00231989	-0.00229909	-0.00272362	0.00092346	0.00516296
	0.0166667	-2.7706	0.00402553		0.0166667	-3.74371	0.000356136			12% native PAGE gel of AF647-modified HJ-NP.							4.3	0.00039123	0.00155765	0.00274213	0.00183694	0.0007645	0.00237384	0.00237384		-6.004e-05	-0.00140245	-0.00331724	-0.0039046	-0.00720649	-0.00165562	-0.0022172		0.0239425	0.0132223	0.00695606	0.00053917	-0.00209213	0.00101134	0.00638917		0.0178022	0.00586678	0.00275299	-0.00260542	-0.00260185	0.0013722	0.0055688
	0.0175	-2.77317	0.00402228		0.0175	-3.75503	0.000352858			From left: ULR DNA ladder, HJ, HJ-1xNIP, HJ-2xNIP, HJ-3xNIP							4.5	-0.00025764	0.00119851	0.00270162	0.00199187	0.00079165	0.00224998	0.00224998		-0.00026103	-0.0016668	-0.00360377	-0.00413418	-0.00746684	-0.00116805	-0.00244753		0.0240971	0.0132247	0.00654629	0.00027711	-0.00240666	0.00061921	0.00615372		0.0184005	0.00575267	0.00244645	-0.00325847	-0.00304264	0.00116809	0.00500846
	0.0183333	-2.78336	0.00400934		0.0183333	-3.75676	0.000352357										4.7	-0.00011058	0.00061861	0.00240238	0.00193363	0.0009509	0.00201842	0.00201842		0.00052661	-0.00156674	-0.00342921	-0.00383176	-0.00673629	-0.00055962	-0.00229968		0.024462	0.0132664	0.00628897	-0.00017784	-0.0025658	0.00043791	0.00558687		0.0194121	0.00631116	0.00301445	-0.00318213	-0.00239095	0.00095305	0.00492508
	0.0191667	-2.77561	0.00401918		0.0191667	-3.7505	0.000354169										4.9	9.75e-05	0.0002934	0.00219109	0.00181023	0.00114245	0.00161491	0.00161491		0.00082698	-0.00164788	-0.00322554	-0.00386635	-0.00673561	-0.00056581	-0.00227418		0.0243633	0.0139356	0.00621644	-0.00051522	-0.00242793	0.00080561	0.00590023		0.0206135	0.00683253	0.00353109	-0.00241858	-0.00216255	0.00077662	0.00545136
	0.02	-2.77245	0.00402319		0.02	-3.74675	0.000355256										5.1	0.00013008	0.00024354	0.00243527	0.0016656	0.00134916	0.00165934	0.00165934		0.00074243	-0.00213127	-0.00353855	-0.00394668	-0.00710065	-0.00038821	-0.00240518		0.0248538	0.0139989	0.00657742	-0.00050456	-0.00183746	0.0009687	0.00644257		0.0217865	0.00674175	0.00303616	-0.00253624	-0.00266945	0.00045261	0.00522576
	0.0208333	-2.77627	0.00401834		0.0208333	-3.7514	0.00035391										5.3	0.00080298	-5.243e-05	0.00210513	0.00158124	0.00142798	0.0017868	0.0017868		0.00086413	-0.00212912	-0.00350293	-0.00365064	-0.00666869	-0.00014327	-0.00223043		0.0256274	0.0142116	0.00660458	-0.00037158	-0.00173921	0.00088916	0.00656199		0.0232059	0.00727716	0.00273015	-0.0026806	-0.00263453	0.00053739	0.00522199
	0.0216667	-2.78163	0.00401153		0.0216667	-3.74693	0.000355204										5.5	0.00109254	-0.00044201	0.00173745	0.00108684	0.00141471	0.00153974	0.00153974		0.00107911	-0.00220284	-0.00348476	-0.00340568	-0.00618529	0.0001532	-0.00195398		0.0258229	0.0143602	0.00632327	-0.00070882	-0.00188548	0.00075522	0.00597305		0.0239186	0.00717265	0.00190803	-0.0030781	-0.00279169	-0.00019999	0.00515077
	0.0225	-2.77436	0.00402076		0.0225	-3.74335	0.000356239										5.7	0.00194706	-0.00036359	0.00220698	0.00085912	0.0019626	0.00134846	0.00134846		0.00155558	-0.0016619	-0.00334505	-0.00315422	-0.00574457	0.00039878	-0.00150528		0.0265901	0.0148444	0.00684164	-0.00076499	-0.00167499	0.00083657	0.00581808		0.0249388	0.00746934	0.00156407	-0.00287231	-0.00287685	-0.00061628	0.00531788
	0.0233333	-2.76738	0.00402962		0.0233333	-3.7412	0.000356861										5.9	0.00235137	-0.00078513	0.00173772	0.00079075	0.00168361	0.001667	0.001667		0.00160015	-0.00214462	-0.00385778	-0.00330823	-0.00599875	0.00043071	-0.00145592		0.0271026	0.0153304	0.007305	-0.00109538	-0.00174142	0.00060598	0.0059325		0.0261071	0.0087953	0.00195921	-0.00238657	-0.00276911	-0.00048441	0.00560358
	0.0241667	-2.78115	0.00401214		0.0241667	-3.75152	0.000353876										6.1	0.00243151	-0.0006767	0.00148375	0.0006814	0.00167732	0.00162135	0.00162135		0.00175996	-0.00208959	-0.0037329	-0.003753	-0.00605723	0.0009777	-0.00120991		0.0279367	0.0159228	0.00740237	-0.00056669	-0.00143863	0.00116411	0.00614444		0.0272825	0.00931987	0.0024718	-0.00220446	-0.00248901	-0.00037494	0.00602819
	0.025	-2.78532	0.00400684		0.025	-3.75259	0.000353565										6.3	0.00218789	-0.00053366	0.00122055	0.00047938	0.00178191	0.00186841	0.00186841		0.00200375	-0.0021892	-0.00356368	-0.00357995	-0.00554076	0.0009879	-0.00111092		0.0287656	0.0169321	0.00767975	-0.00054137	-0.00119928	0.00145227	0.00590135		0.0284939	0.0101057	0.00279045	-0.00135363	-0.00218638	-8.534e-05	0.00662282
	0.0258333	-2.77543	0.0040194		0.0258333	-3.75324	0.000353375										6.5	0.00281457	0.00024091	0.00140607	0.00092408	0.00273081	0.00245761	0.00245761		0.00174692	-0.0021335	-0.00359863	-0.00370941	-0.00562846	0.0012352	-0.00100592		0.0294123	0.0176403	0.00827724	0.00025226	-0.00094915	0.00162182	0.00623787		0.029659	0.0110653	0.00322468	-0.00054911	-0.00187553	4.185e-05	0.00693321
	0.0266667	-2.77805	0.00401607		0.0266667	-3.74818	0.000354842										6.7	0.00269759	0.00018235	0.00100222	0.00116039	0.00324822	0.00211145	0.00211145		0.00177839	-0.00190043	-0.00339734	-0.00410227	-0.00607811	0.00054286	-0.00103434		0.0307855	0.0186494	0.00835447	0.00111845	-0.00112203	0.00194649	0.00639735		0.0307137	0.0118516	0.00376791	0.0001514	-0.00136667	0.00030773	0.00730516
	0.0275	-2.77489	0.00402008		0.0275	-3.7455	0.000355618										6.9	0.00275546	2.362e-05	0.00048624	0.00089943	0.00292708	0.00194062	0.00194062		0.00209672	-0.00178826	-0.00352182	-0.00405215	-0.00588121	0.00020882	-0.00107663		0.0312795	0.0193098	0.00879186	0.00140343	-0.00046019	0.00222928	0.00690166		0.0318743	0.0126978	0.00458314	0.00034578	-0.00142967	9.893e-05	0.00749967
	0.0283333	-2.7802	0.00401335		0.0283333	-3.7415	0.000356774										7.1	0.0034457	0.00077826	0.00064663	0.00105575	0.0031088	0.00223486	0.00223486		0.00234207	-0.00113199	-0.00336992	-0.00387608	-0.00571472	6.19e-06	-0.00119279		0.0320942	0.0195728	0.00871084	0.00139138	-0.00105627	0.0015478	0.00651262		0.0328088	0.0136067	0.00554978	0.00072932	-0.00170181	0.00023816	0.0080528
	0.0291667	-2.78229	0.0040107		0.0291667	-3.7455	0.000355618										7.3	0.00384991	0.00170383	0.00112036	0.00157313	0.00384795	0.00285326	0.00285326		0.00274864	-0.00027901	-0.00317748	-0.00335852	-0.00528981	0.00038004	-0.00072906		0.0325333	0.0199241	0.00933554	0.00184593	-0.00110137	0.00190848	0.00658201		0.0343089	0.0144425	0.00630286	0.00098247	-0.00173487	0.0001967	0.008638
	0.03	-2.78091	0.00401244		0.03	-3.74669	0.000355273										7.5	0.00379029	0.00210106	0.00109232	0.00134547	0.00398846	0.00318497	0.00318497		0.00180518	-0.00078835	-0.00344838	-0.00373962	-0.00576667	-0.00071676	-0.00150933		0.0328114	0.0200894	0.0093709	0.00217737	-0.00121961	0.00154569	0.0065531		0.0344611	0.0148887	0.00637171	0.00071775	-0.00151583	0.00048089	0.00851037
	0.0308333	-2.78431	0.00400812		0.0308333	-3.74246	0.000356498										7.7	0.00330495	0.00259051	0.00100223	0.0014705	0.00396502	0.00313928	0.00313928		0.00200591	-0.00044743	-0.00329978	-0.00345261	-0.00535254	-0.00072058	-0.00125617		0.0335067	0.0205552	0.00934654	0.00241826	-0.00163718	0.00110257	0.00633267		0.0348628	0.0153069	0.00662939	0.00029452	-0.00213462	0.00012096	0.00760822
	0.0316667	-2.78795	0.00400351		0.0316667	-3.75146	0.000353893										7.9	0.0027758	0.0024262	0.0005866	0.00128314	0.00352091	0.0026985	0.0026985		0.00170088	-4.488e-05	-0.00320794	-0.00361784	-0.00506216	-0.00094388	-0.00116339		0.0342991	0.0209159	0.00963653	0.00301995	-0.00151465	0.00088777	0.0061301		0.0362717	0.016118	0.00706402	0.00069031	-0.00189825	0.00035958	0.00775686
	0.0325	-2.79456	0.00399511		0.0325	-3.75414	0.000353116										8.1	0.00204352	0.00238405	0.00045959	0.0009354	0.00369155	0.00228114	0.00228114		0.00115328	-0.00015992	-0.00317814	-0.00360786	-0.00466094	-0.00071977	-0.00188428		0.0353802	0.0215254	0.00972542	0.00329225	-0.00158432	0.0009475	0.00622025		0.0367963	0.0160651	0.00699313	0.00019759	-0.00237991	0.00037012	0.00777658
	0.0333333	-2.79599	0.00399329		0.0333333	-3.74371	0.000356136										8.3	0.0009942	0.00225255	-0.00013574	0.00055267	0.00339819	0.00175058	0.00175058		0.00170671	0.00054505	-0.00298175	-0.00279267	-0.0039989	-0.00043216	-0.00158347		0.0352764	0.0215996	0.0095963	0.00294389	-0.00210044	0.00034068	0.00621302		0.0372753	0.0162068	0.0069934	-0.00017577	-0.00324538	3.464e-05	0.00724572
	0.0341667	-2.79295	0.00399715		0.0341667	-3.73971	0.000357292										8.5	0.00040986	0.00184052	-1.684e-05	0.00033156	0.0030993	0.00132674	0.00132674		0.00191709	0.00105228	-0.00239855	-0.00222577	-0.0033998	0.0001872	-0.00088077		0.0355684	0.0210793	0.009082	0.00265074	-0.00277639	-0.00059072	0.00603004		0.0370507	0.0158044	0.00624605	-0.0008975	-0.00432763	-0.00107511	0.00628265
	0.035	-2.79081	0.00399987		0.035	-3.73733	0.000357982										8.7	0.00046905	0.00132644	0.00027628	5.193e-05	0.00307248	0.00133738	0.00133738		0.00228505	0.00120028	-0.0019591	-0.00180854	-0.00261385	0.00016287	-0.00080277		0.0361284	0.0209255	0.00891118	0.00255963	-0.00307646	-0.0011072	0.0062639		0.0380877	0.0165937	0.00713256	-5.916e-05	-0.00385283	-0.00062128	0.00668803
	0.0358333	-2.79784	0.00399094		0.0358333	-3.74418	0.000355998										8.9	0.00036723	0.00106664	0.0003037	-0.00031187	0.00268126	0.00119075	0.00119075		0.00218721	0.00122695	-0.0017031	-0.00161415	-0.00270712	0.00020519	-0.00055167		0.0365738	0.0212368	0.00895886	0.0022889	-0.00325192	-0.00117533	0.00652572		0.0390035	0.0168841	0.00718436	-6.738e-05	-0.00447925	-0.00071486	0.00659717
	0.0366667	-2.79731	0.00399163		0.0366667	-3.75235	0.000353634										9.1	-5.62e-05	0.00066231	0.00018463	-0.00063049	0.00256086	0.00115446	0.00115446		0.00271706	0.00119311	-0.0015202	-0.00130426	-0.00261227	0.00090582	0.00011867		0.0374292	0.02125	0.00934702	0.00204529	-0.00345939	-0.00117026	0.00649559		0.0404133	0.0167977	0.00753681	-0.00014445	-0.00450474	-0.00029027	0.00644544
	0.0375	-2.79355	0.00399639		0.0375	-3.74699	0.000355187										9.3	3.372e-05	-0.00013414	-0.00013018	-0.0011034	0.00219453	0.00081774	0.00081774		0.0027943	0.00106373	-0.00124775	-0.00083814	-0.0023504	0.00110174	0.00042277		0.0382476	0.0214424	0.00943417	0.00211513	-0.00337101	-0.0008915	0.00629288		0.0415214	0.0178269	0.0076029	-0.00050882	-0.00421141	-0.0003972	0.00635145
	0.0383333	-2.78991	0.00400101		0.0383333	-3.73882	0.000357551										9.5	-0.00012964	-7.69e-05	-0.00025106	-0.00175534	0.00174613	0.00033247	0.00033247		0.00331709	0.00094917	-0.00099432	-0.00091751	-0.0021763	0.00117691	0.00067614		0.0384892	0.0214366	0.00924578	0.00151177	-0.00376093	-0.00155483	0.00578959		0.0420996	0.0184573	0.00811489	-0.00015159	-0.00418536	-0.0002428	0.00643344
	0.0391667	-2.79832	0.00399034		0.0391667	-3.73453	0.000358793										9.7	-1.11e-06	4.519e-05	0.00016321	-0.00190108	0.00183255	0.00038083	0.00038083		0.00255232	0.00087361	-0.00125104	-0.0017147	-0.00265299	0.00099485	0.00047854		0.0394219	0.0222708	0.0102109	0.0016649	-0.00351639	-0.00122131	0.00616191		0.0433477	0.0194606	0.00820052	0.0003149	-0.00396678	0.00064467	0.00654511
	0.04	-2.79701	0.003992		0.04	-3.74466	0.00035586										9.9	0.00014251	-0.0002523	0.00023542	-0.00140581	0.00201278	0.00079422	0.00079422		0.00270309	0.00084665	-0.00093666	-0.00143154	-0.00258674	0.0018362	0.00103836		0.0400616	0.0226336	0.0100463	0.00135518	-0.00296216	-0.00105266	0.00634897		0.0443187	0.0203284	0.00854372	0.00047389	-0.00391137	0.00052353	0.00649195
	0.0408333	-2.78866	0.0040026		0.0408333	-3.75116	0.000353979										10.1	0.00047297	9.85e-06	0.00032732	-0.00112318	0.00232654	0.00076507	0.00076507		0.00221316	0.00077771	-0.00068192	-0.00218213	-0.00298169	0.00190281	0.00044044		0.041062	0.0230445	0.0107237	0.00184216	-0.00238505	-0.00068933	0.00678487		0.0455156	0.0198202	0.00885484	0.00049507	-0.00402052	0.00039951	0.00644424
	0.0416667	-2.79754	0.00399132		0.0416667	-3.74937	0.000354497										10.3	0.00029386	9.784e-05	0.00027592	-0.00108184	0.00288537	0.00094817	0.00094817		0.00184736	0.00016944	-0.00088857	-0.00221997	-0.00352053	0.00141864	5.762e-05		0.0422385	0.0234028	0.011584	0.00190255	-0.00245758	-0.00090875	0.00722722		0.0462321	0.0203389	0.00880978	0.00065576	-0.00394694	0.00065214	0.00616237
	0.0425	-2.79981	0.00398845		0.0425	-3.73894	0.000357516										10.5	0.00065585	0.00040895	0.00041507	-0.00095874	0.00314517	0.0013871	0.0013871		0.00124264	-0.00048269	-0.00142827	-0.00333308	-0.00470556	0.00051847	-0.00060677		0.0433343	0.0240538	0.0121494	0.00266678	-0.00215207	-0.00057488	0.00764682		0.0468526	0.020827	0.00916938	0.00052397	-0.00355291	0.00065141	0.00621445
	0.0433333	-2.80029	0.00398784		0.0433333	-3.74663	0.00035529										10.7	0.00029821	0.00030089	0.00015299	-0.00100893	0.0032656	0.00142948	0.00142948		0.00139904	-0.00063164	-0.00160936	-0.00339925	-0.00538665	-0.00025303	-0.00065222		0.0444705	0.0245374	0.012605	0.00283574	-0.0018489	0.00015654	0.00827993		0.047304	0.0212631	0.00917512	0.00072078	-0.00361652	0.00016256	0.00640788
	0.0441667	-2.79713	0.00399185		0.0441667	-3.74889	0.000354635										10.9	0.00050313	0.0007007	0.00013314	-0.00104182	0.00265971	0.00185019	0.00185019		0.00152565	-0.00118922	-0.00203785	-0.00339173	-0.00579244	-0.00017912	-0.00103232		0.0448396	0.0249016	0.0131408	0.00261069	-0.00154926	0.00017902	0.00853502		0.0478362	0.0213655	0.00924772	0.0002535	-0.00416722	-0.00073463	0.00597693
	0.045	-2.79826	0.00399041		0.045	-3.74198	0.000356636										11.1	0.00057121	0.00124723	0.00066884	1.931e-05	0.00310144	0.00232962	0.00232962		0.00164849	-0.00148446	-0.00229324	-0.0035005	-0.00583346	-0.0002747	-0.00131548		0.0457205	0.0254591	0.0131521	0.0025863	-0.00167121	0.00019542	0.00847365		0.0487348	0.0221664	0.00945906	0.00034637	-0.00369807	-0.00093103	0.00617256
	0.0458333	-2.80112	0.00398678		0.0458333	-3.7412	0.000356861										11.3	0.00078004	0.00183858	0.00100359	0.00064266	0.0038055	0.00300476	0.00300476		0.00239596	-0.00138101	-0.00204749	-0.00287533	-0.00535438	-1.057e-05	-0.00060864		0.0465933	0.0259343	0.0135166	0.00266215	-0.00132214	0.00064689	0.00836587		0.0499422	0.0225513	0.00968728	0.00061444	-0.00320907	-0.00115947	0.00639072
	0.0466667	-2.80255	0.00398496		0.0466667	-3.74836	0.00035479										11.5	0.00065917	0.00178659	0.00114483	0.00083325	0.00382565	0.00337918	0.00337918		0.00181712	-0.00202145	-0.00257876	-0.00302088	-0.00552417	-0.00029453	-0.00110296		0.0474517	0.0264637	0.0137152	0.00302169	-0.0008166	0.00084114	0.00829141		0.0503735	0.022634	0.00910656	0.00031411	-0.00298427	-0.0014389	0.00595713
	0.0475	-2.80982	0.00397573		0.0475	-3.75015	0.000354272										11.7	5.443e-05	0.00208437	0.00134968	0.00128961	0.00410004	0.00384141	0.00384141		0.00235121	-0.00158532	-0.0021518	-0.00258511	-0.00486499	0.00023953	-0.0005231		0.0483872	0.0272843	0.0140791	0.00354351	-0.00021655	0.00127765	0.00848678		0.0512612	0.0230972	0.009129	0.00023866	-0.00279209	-0.00221146	0.00550551
	0.0483333	-2.80839	0.00397755		0.0483333	-3.75146	0.000353893										11.9	0.00010431	0.0025439	0.00134887	0.00163206	0.00403498	0.00394355	0.00394355		0.00240062	-0.0014717	-0.00202686	-0.00279402	-0.00437529	0.00056398	-0.00076574		0.049143	0.0277214	0.0143478	0.00431953	0.00038664	0.00155856	0.00857721		0.0525263	0.0237354	0.00952203	0.00016779	-0.00218737	-0.0022153	0.00582652
	0.0491667	-2.8066	0.00397982		0.0491667	-3.74722	0.000355118										12.1	5.07e-06	0.00250388	0.0013993	0.00172296	0.00373856	0.00383975	0.00383975		0.0031016	-0.00116179	-0.00157947	-0.00220774	-0.00369177	0.00079964	-0.00048482		0.0505235	0.028513	0.0143498	0.0050448	0.00068606	0.0022286	0.00860836		0.0528204	0.0238104	0.00923664	-0.00012304	-0.00254465	-0.00217898	0.00609969
	0.05	-2.80529	0.00398148		0.05	-3.74836	0.00035479										12.3	8.806e-05	0.00244102	0.0016128	0.00182618	0.00350435	0.00394772	0.00394772		0.00339384	-0.00047881	-0.0017756	-0.0021131	-0.00348872	0.00043784	-0.00042813		0.0509568	0.0290141	0.0143174	0.00536608	0.00074456	0.00249261	0.0090189		0.0537455	0.024331	0.00957424	0.00029241	-0.00216606	-0.00253839	0.00613042
	0.0508333	-2.79903	0.00398943		0.0508333	-3.74162	0.00035674										12.5	0.00039716	0.00243607	0.00207129	0.00208114	0.00335796	0.00359684	0.00359684		0.00312584	-0.00045922	-0.00148358	-0.00225921	-0.00288619	0.00096901	-0.0003212		0.0516529	0.0289316	0.0142974	0.00583283	0.00083481	0.0021248	0.00863985		0.0543281	0.0244343	0.00999505	0.00011736	-0.00188262	-0.00251808	0.00636064
	0.0516667	-2.80339	0.00398391		0.0516667	-3.74621	0.000355411										12.7	0.00032519	0.00192637	0.00225629	0.00175282	0.00277828	0.00351928	0.00351928		0.00302839	-0.00070419	-0.00174636	-0.00259812	-0.00297634	0.00090935	-0.00051659		0.0522263	0.0294118	0.0147018	0.00590716	0.00118391	0.0027464	0.00838961		0.055507	0.0252017	0.0111564	0.00051046	-0.0010869	-0.00210943	0.00663143
	0.0525	-2.80803	0.003978		0.0525	-3.74937	0.000354497										12.9	0.00019366	0.00119501	0.00169809	0.00111185	0.00181351	0.00291905	0.00291905		0.00336195	-0.0002854	-0.00132763	-0.00230509	-0.0026147	0.00166786	7.066e-05		0.0525428	0.0294347	0.01459	0.00591701	0.0011249	0.00326728	0.00760258		0.0563273	0.0256134	0.0112912	4.191e-05	-0.00152223	-0.00196053	0.00642916
	0.0533333	-2.80339	0.00398391		0.0533333	-3.7477	0.00035498										13.1	3.981e-05	0.00060465	0.00138547	0.00044625	0.00159753	0.0021369	0.0021369		0.003479	-6.249e-05	-0.001007	-0.00231495	-0.0023734	0.00184674	0.00010891		0.0529915	0.0296615	0.0144269	0.00587435	0.00116707	0.00324622	0.00722882		0.0571803	0.0260351	0.0119419	-0.00026461	-0.00140662	-0.001847	0.00626492
	0.0541667	-2.8035	0.00398375		0.0541667	-3.7598	0.000351477										13.3	0.00038851	0.00039131	0.00137318	0.00032863	0.0009757	0.00160899	0.00160899		0.00332016	-2.325e-05	-0.00074618	-0.00201158	-0.00232229	0.00189104	5.518e-05		0.0531934	0.0298685	0.0145002	0.00606885	0.00085182	0.00349612	0.00692326		0.0578167	0.0267903	0.0118917	-1.72e-05	-0.00149198	-0.00172817	0.00631191
	0.055	-2.81233	0.00397255		0.055	-3.74889	0.000354635										13.5	0.0009294	0.00097966	0.00154194	0.00044504	0.00129554	0.00144341	0.00144341		0.00320361	0.00086457	-0.00088749	-0.00218161	-0.00203299	0.00213068	9.637e-05		0.0537253	0.0302285	0.0144111	0.00621609	0.00061185	0.00334859	0.006397		0.0587667	0.027872	0.0124189	0.00084095	-0.0011528	-0.00057375	0.00698786
	0.0558333	-2.81543	0.00396862		0.0558333	-3.75271	0.00035353										13.7	0.00145199	0.00120789	0.00145816	0.00051956	0.0017527	0.00158933	0.00158933		0.00278855	0.00161763	-0.0009678	-0.002358	-0.00199843	0.00259517	0.00038931		0.0550141	0.0311087	0.0150975	0.00679898	0.00093536	0.00385981	0.00676322		0.0600352	0.0287367	0.0123684	0.00109292	-0.0014671	-0.00020511	0.00732458
	0.0566667	-2.81489	0.0039693		0.0566667	-3.75104	0.000354014										13.9	0.00158158	0.00157503	0.00132572	0.00045908	0.00176876	0.00133069	0.00133069		0.00304697	0.00167431	-0.00101433	-0.00195023	-0.00202966	0.00290569	0.00091922		0.0556086	0.0310892	0.0151735	0.00667318	0.0006345	0.00363392	0.00641833		0.0607042	0.0291545	0.0127245	0.00087419	-0.00172011	-0.00095192	0.00705602
	0.0575	-2.81394	0.00397051		0.0575	-3.75098	0.000354031										14.1	0.00142637	0.00176067	0.00117666	-4.185e-05	0.00172272	0.0010233	0.0010233		0.00269991	0.0018572	-0.00131331	-0.00264315	-0.00239806	0.00229152	0.00060475		0.0558951	0.0313959	0.0161107	0.00698269	0.00070836	0.00375846	0.00637998		0.0620552	0.0296051	0.0132534	0.00143293	-0.00161712	-0.00043259	0.00779802
	0.0583333	-2.81489	0.0039693		0.0583333	-3.74752	0.000355032										14.3	0.00092995	0.00191593	0.00117007	-5.886e-05	0.00213114	0.00050594	0.00050594		0.00240634	0.0015103	-0.00192338	-0.00232451	-0.00291281	0.0018654	0.00051363		0.0565659	0.0319803	0.0163814	0.00688469	0.00064846	0.00370218	0.00591597		0.0625033	0.0304912	0.0135011	0.00177373	-0.0015235	-0.00020026	0.00748991
	0.0591667	-2.80684	0.00397952		0.0591667	-3.75581	0.000352633										14.5	0.00044458	0.00193473	0.00085628	-0.00037117	0.00177206	0.00026647	0.00026647		0.0021343	0.00152825	-0.00232125	-0.00251975	-0.00378646	0.00162224	0.00058456		0.0572398	0.0325759	0.016811	0.00681767	0.00076008	0.00391151	0.00589326		0.063243	0.0311359	0.0138083	0.00251161	-0.00175819	8.915e-05	0.0077126
	0.06	-2.79999	0.00398822		0.06	-3.75664	0.000352392										14.7	0.0001712	0.0017893	0.00042177	-0.00025819	0.00158985	0.00023317	0.00023317		0.00182171	0.00145046	-0.00222426	-0.00246502	-0.00404317	0.00144966	0.00054414		0.0575297	0.0324625	0.0171775	0.00608468	0.0002559	0.00344278	0.00609928		0.0637387	0.031367	0.013586	0.0025094	-0.00240781	-0.00052247	0.00725601
	0.0608333	-2.80714	0.00397914		0.0608333	-3.74693	0.000355204										14.9	0.00055243	0.0024753	0.00068405	0.00056858	0.00167356	0.00063604	0.00063604		0.00211601	0.00133026	-0.00179554	-0.00205687	-0.00411647	0.00157391	0.00095861		0.0579146	0.0330507	0.0176316	0.00627549	0.00014841	0.0032277	0.00652448		0.0644523	0.0316518	0.0135403	0.0024504	-0.00273596	-0.00094313	0.00678967
	0.0616667	-2.81036	0.00397505		0.0616667	-3.75032	0.000354221										15.1	0.0002708	0.00248866	0.0010519	0.00165513	0.00189543	0.00121282	0.00121282		0.00230735	0.00174146	-0.00176258	-0.00157789	-0.00372749	0.00167218	0.00138518		0.0583355	0.0331731	0.0177264	0.00569348	-2.593e-05	0.00266686	0.00653838		0.065697	0.0324306	0.0137813	0.00302232	-0.00197892	-0.00014948	0.00768391
	0.0625	-2.81793	0.00396544		0.0625	-3.74842	0.000354773										15.3	0.00037359	0.00268804	0.00127956	0.00186301	0.00267498	0.00228896	0.00228896		0.00292066	0.00208532	-0.00099381	-0.0008507	-0.00341072	0.00197402	0.00195711		0.0590504	0.0331118	0.0180673	0.00558598	3.51e-05	0.0029383	0.00666877		0.0663481	0.032796	0.0141621	0.00327166	-0.00166274	0.00055499	0.00759078
	0.0633333	-2.82598	0.00395522		0.0633333	-3.75867	0.000351805										15.5	0.00047039	0.00280099	0.00140366	0.00255988	0.0031794	0.00297434	0.00297434		0.00255021	0.00174032	-0.00103784	-0.00114716	-0.00409513	0.00142565	0.0017954		0.0597806	0.0338962	0.0186871	0.00585556	0.00072821	0.00305191	0.00718538		0.0669189	0.0331842	0.0140644	0.00312808	-0.00157599	0.0007506	0.00726465
	0.0641667	-2.82109	0.00396143		0.0641667	-3.75223	0.000353669										15.7	0.00068994	0.00284018	0.00178922	0.00346089	0.00377691	0.00368187	0.00368187		0.00334681	0.00150078	-0.00015955	-0.00096303	-0.00389493	0.00145576	0.00193348		0.0606714	0.0349464	0.018803	0.00612256	0.00098071	0.00293872	0.0077893		0.0676386	0.0340736	0.0144718	0.00332575	-0.00132401	0.00113337	0.00699572
	0.065	-2.80899	0.00397679		0.065	-3.75479	0.000352927										15.9	0.00093961	0.00269381	0.00181597	0.00403449	0.00406863	0.00347833	0.00347833		0.0038191	0.00150071	7.893e-05	-0.0009864	-0.00403176	0.00142318	0.00131984		0.0611949	0.0350644	0.018572	0.00627617	0.00076454	0.00208858	0.00750702		0.0686497	0.0347902	0.0149021	0.00336445	-0.00084481	0.00161941	0.00718129
	0.0658333	-2.80887	0.00397694		0.0658333	-3.75503	0.000352858										16.1	0.00074256	0.00250885	0.0017361	0.00390322	0.00374163	0.00351193	0.00351193		0.00362386	0.00090971	-0.00043332	-0.00148553	-0.00449879	0.00052782	0.00087521		0.0622566	0.0354621	0.0183525	0.00666338	0.0007816	0.00214104	0.00779196		0.069439	0.0352085	0.0148863	0.00353631	-0.00057368	0.00204996	0.00746983
	0.0666667	-2.81811	0.00396521		0.0666667	-3.7477	0.00035498										16.3	0.00054526	0.0023256	0.00166386	0.00348534	0.00364534	0.00328544	0.00328544		0.00337766	0.00060663	-0.00071097	-0.00172404	-0.00472356	-5.602e-05	0.00060502		0.0627727	0.0358207	0.0181019	0.00645927	0.00110975	0.0020658	0.00823621		0.0707131	0.0357473	0.0156269	0.00357089	0.00028559	0.0021035	0.00745039
	0.0675	-2.81835	0.00396491		0.0675	-3.74717	0.000355135										16.5	0.00086672	0.00256644	0.00181194	0.00334474	0.00320343	0.00300136	0.00300136		0.0031298	0.0002846	-0.00050803	-0.00182489	-0.00485636	0.0003386	0.00084978		0.0637688	0.0359516	0.0186091	0.0066369	0.0015527	0.00210301	0.00808816		0.0715155	0.0360185	0.0159123	0.00330907	0.00020401	0.00236371	0.00709811
	0.0683333	-2.81858	0.00396461		0.0683333	-3.74639	0.000355359										16.7	0.00120502	0.00242396	0.00203859	0.00310454	0.00263763	0.00337605	0.00337605		0.0031992	0.00033686	-0.00036303	-0.00168869	-0.00492987	0.000165	0.00111854		0.064258	0.0355456	0.0183223	0.00590251	0.00129982	0.00193712	0.00769174		0.0721869	0.035613	0.0159167	0.00319498	0.00037924	0.00218889	0.00655658
	0.0691667	-2.82276	0.00395931		0.0691667	-3.74156	0.000356757										16.9	0.00135559	0.00223123	0.00185527	0.00282461	0.00234965	0.00307308	0.00307308		0.00283843	0.00011167	-0.00057148	-0.00166819	-0.00537688	-0.00014392	0.00078548		0.0648266	0.0351306	0.0180269	0.00569446	0.000632	0.00108328	0.0070372		0.0729623	0.0355631	0.016209	0.00315754	-0.00011945	0.00216509	0.00634435
	0.07	-2.82407	0.00395764		0.07	-3.73709	0.000358051										17.1	0.00120184	0.00152105	0.00219423	0.00302996	0.00280537	0.00280113	0.00280113		0.00229607	-0.00011251	-0.0008583	-0.002175	-0.00577153	-0.00076221	0.00040194		0.0656925	0.035212	0.0182374	0.00574092	0.00059394	0.00095886	0.00741649		0.0739298	0.0354959	0.0165974	0.00312629	8.673e-05	0.0020097	0.00644383
	0.0708333	-2.8162	0.00396763		0.0708333	-3.74222	0.000356567										17.3	0.0015353	0.00206601	0.00244633	0.00336594	0.00275662	0.0029542	0.0029542		0.00251135	-0.00010553	-0.0010848	-0.00212061	-0.00602536	-0.00033153	0.00072797		0.0662045	0.0349655	0.0184157	0.00580494	-4.952e-05	0.00074452	0.00710397		0.0747376	0.0360366	0.0167664	0.00349705	0.00020352	0.00235737	0.0067262
	0.0716667	-2.82449	0.00395711		0.0716667	-3.7514	0.00035391										17.5	0.0021377	0.00268015	0.00284421	0.00338963	0.0032235	0.00266228	0.00266228		0.00247028	0.00048906	-0.00157465	-0.00206201	-0.00575445	1.007e-05	0.00097338		0.0674365	0.0352966	0.0187941	0.00636458	0.00024019	0.00110173	0.00716089		0.0756259	0.0368956	0.0168921	0.00361447	0.00065559	0.00246138	0.00689799
	0.0725	-2.81697	0.00396665		0.0725	-3.7483	0.000354807										17.7	0.00191007	0.00280454	0.00249488	0.00298972	0.00333648	0.00252754	0.00252754		0.00239894	0.00056847	-0.00164276	-0.00215407	-0.00542451	0.0005845	0.00110502		0.0677915	0.0356508	0.0190382	0.00631715	0.00027146	0.00099863	0.00708406		0.0763586	0.0370552	0.0171913	0.00352536	6.396e-05	0.00235676	0.00708233
	0.0733333	-2.8128	0.00397195		0.0733333	-3.74949	0.000354462										17.9	0.00127703	0.00254382	0.00248892	0.00273818	0.00310986	0.00215326	0.00215326		0.0019159	6.175e-05	-0.00200533	-0.00203861	-0.00545121	0.00077864	0.00102014		0.0680593	0.0362111	0.0195046	0.00612232	0.00060542	0.00154089	0.00689862		0.0776887	0.0374386	0.0178149	0.00397258	0.00026648	0.00202891	0.00726822
	0.0741667	-2.8193	0.0039637		0.0741667	-3.74752	0.000355032										18.1	0.00112713	0.00293023	0.00300399	0.00265324	0.00345167	0.00208311	0.00208311		0.00188365	0.00031124	-0.00181633	-0.00205953	-0.00511754	0.00087003	0.0009215		0.0681025	0.0367722	0.0200029	0.00640646	0.00117893	0.00205318	0.00673791		0.0792861	0.0374186	0.0184231	0.00453341	0.00050724	0.00234415	0.00766516
	0.075	-2.81882	0.0039643		0.075	-3.74311	0.000356309										18.3	0.00086536	0.00312966	0.0032054	0.00263414	0.00360338	0.0017686	0.0017686		0.00117853	-0.00038847	-0.00234563	-0.00279034	-0.00599964	0.00035164	0.00019271		0.0684584	0.0372558	0.020357	0.00613656	0.00113284	0.00219676	0.00670529		0.0799752	0.0372655	0.0189375	0.00468743	0.00024586	0.00166092	0.00745056
	0.0758333	-2.82043	0.00396226		0.0758333	-3.74454	0.000355894										18.5	0.00051789	0.00319477	0.00280778	0.00167325	0.00290141	0.00167393	0.00167393		0.00127709	0.00016569	-0.00166726	-0.00278836	-0.00609224	0.0006529	0.0003325		0.068966	0.0377454	0.0209922	0.00624656	0.00119215	0.00198793	0.00702759		0.0810025	0.0374082	0.0191755	0.00488827	-0.00015884	0.00165734	0.00765545
	0.0766667	-2.82383	0.00395794		0.0766667	-3.74418	0.000355998										18.7	0.00062195	0.00358971	0.00280361	0.00193509	0.00297144	0.00248717	0.00248717		0.00125844	0.00027274	-0.00120193	-0.00316268	-0.0052951	0.00027372	0.00028595		0.0686823	0.0378969	0.0214065	0.00625614	0.00096437	0.00186278	0.00681752		0.0814968	0.0375421	0.01884	0.00479387	7.743e-05	0.00124737	0.00746789
	0.0775	-2.81984	0.00396302		0.0775	-3.7533	0.000353358										18.9	0.00085735	0.00400953	0.00342396	0.00221865	0.00313804	0.0028027	0.0028027		0.00209807	0.00093485	-0.00073431	-0.00239134	-0.00468444	0.00022191	0.00066325		0.0683326	0.0387384	0.021484	0.0065158	0.00097463	0.00243296	0.00708142		0.0820512	0.0378316	0.0189023	0.00513959	-0.00010629	0.00126532	0.00772977
	0.0783333	-2.82222	0.00395999		0.0783333	-3.75748	0.00035215										19.1	0.00056087	0.00391131	0.00354776	0.00202186	0.00302732	0.00306049	0.00306049		0.00214684	0.00102009	-0.00103789	-0.00242631	-0.00440808	0.00033172	0.00023193		0.0681806	0.0387117	0.0215202	0.00610749	0.00087595	0.00231702	0.00699672		0.0824246	0.0384269	0.0193125	0.00516222	-2.638e-05	0.00143806	0.00798295
	0.0791667	-2.81584	0.00396809		0.0791667	-3.75277	0.000353513										19.3	0.00041932	0.00393797	0.00320163	0.0015365	0.00351357	0.00324433	0.00324433		0.00241983	0.0011583	-0.00106412	-0.00276022	-0.00429104	0.00036673	-0.00019406		0.0688377	0.039688	0.0219118	0.00632211	0.0012712	0.00268945	0.00706348		0.0827237	0.0389178	0.019936	0.00520318	-2.219e-05	0.00197519	0.00760304
	0.08	-2.81221	0.0039727		0.08	-3.74508	0.000355739										19.5	0.00041188	0.00385338	0.00296911	0.00163994	0.00340231	0.00275513	0.00275513		0.00284655	0.00128669	-0.00117709	-0.00264935	-0.00401174	8.764e-05	-0.00034685		0.0694897	0.0410464	0.0222696	0.00676276	0.00173604	0.0026711	0.00716656		0.0836072	0.0397008	0.0202005	0.00582374	4.183e-05	0.0023074	0.00821464
	0.0808333	-2.82198	0.00396029		0.0808333	-3.75181	0.000353789										19.7	0.00014304	0.00359489	0.0026988	0.00135799	0.00336677	0.00267134	0.00267134		0.00324932	0.00108882	-0.00129484	-0.0027129	-0.00386381	0.00078853	-0.00068903		0.0699281	0.0417008	0.0216855	0.00699243	0.0019298	0.00236445	0.00714878		0.0842056	0.0402717	0.0202358	0.00582055	0.00024243	0.00240919	0.00819954
	0.0816667	-2.82538	0.00395598		0.0816667	-3.74758	0.000355014										19.9	-0.00072096	0.00320032	0.00173489	0.00084866	0.00276577	0.00197314	0.00197314		0.00368382	0.00162256	-0.00148492	-0.00202289	-0.00353741	0.00128452	-0.00067304		0.0703718	0.042082	0.0221204	0.00742023	0.00213971	0.0021914	0.00725179		0.0848161	0.0406332	0.0204383	0.0060064	0.0002811	0.00257413	0.0081869
	0.0825	-2.82419	0.00395749		0.0825	-3.74353	0.000356188										20.1	-0.0007471	0.00303778	0.00123734	8.474e-05	0.00223158	0.00188891	0.00188891		0.00383783	0.00159431	-0.00159354	-0.00213271	-0.00372928	0.00134035	-0.00047331		0.0706874	0.0426535	0.022274	0.00754413	0.00259173	0.00244187	0.00741272		0.0859161	0.0414575	0.0209448	0.00669047	0.00065831	0.00307801	0.0085526
	0.0833333	-2.8221	0.00396014		0.0833333	-3.74597	0.00035548										20.3	-0.00033353	0.00305759	0.00136835	8.799e-05	0.00211499	0.00208459	0.00208459		0.00451485	0.00252333	-0.00117429	-0.00129065	-0.00326228	0.00207688	0.00018935		0.0715984	0.0434185	0.022825	0.00765138	0.00317705	0.00271317	0.00803424		0.086854	0.0423229	0.0213051	0.00707633	0.00046661	0.00308177	0.00846865
	0.0841667	-2.81572	0.00396824		0.0841667	-3.7508	0.000354083										20.5	-9.217e-05	0.00291766	0.00136496	6.252e-05	0.00134751	0.00169223	0.00169223		0.00448162	0.00300663	-0.00128586	-0.00101617	-0.00315306	0.00228586	0.00065177		0.0724074	0.0437808	0.0228982	0.00782438	0.00349958	0.00266991	0.0080497		0.0874015	0.0422417	0.0211808	0.00707875	-0.00015669	0.00254826	0.00781688
	0.085	-2.81507	0.00396907		0.085	-3.74347	0.000356205										20.7	-0.00013668	0.002255	0.00096497	0.00021756	0.00103305	0.00135288	0.00135288		0.00413584	0.0028507	-0.00212984	-0.00129332	-0.00344722	0.00167599	0.00035427		0.0727344	0.0436079	0.0226504	0.00762066	0.00288754	0.00232045	0.00770061		0.0876742	0.0418592	0.0211096	0.00666963	-0.00067035	0.00212277	0.00695454
	0.0858333	-2.82365	0.00395817		0.0858333	-3.75116	0.000353979										20.9	-0.00022235	0.0019359	0.00097193	0.00069282	0.00142217	0.00092749	0.00092749		0.00363261	0.00248689	-0.00303578	-0.00207337	-0.00441903	0.00094974	3.903e-05		0.0727476	0.0433578	0.0226504	0.00734754	0.00215688	0.00144486	0.00727931		0.0884071	0.0428309	0.0216237	0.00684737	-0.00078855	0.00222222	0.00666439
	0.0866667	-2.82586	0.00395537		0.0866667	-3.75074	0.0003541										21.1	-0.00010358	0.00136485	0.00136233	0.001156	0.00183071	0.00094794	0.00094794		0.00402269	0.00297892	-0.00281733	-0.00151825	-0.00391564	0.00131219	0.0007411		0.0737171	0.0436081	0.0232391	0.00777538	0.00247141	0.00207497	0.00763051		0.0887226	0.0435158	0.0212662	0.0066876	-0.00037218	0.00242058	0.00661762
	0.0875	-2.83414	0.00394485		0.0875	-3.7384	0.000357672										21.3	7.259e-05	0.00143954	0.00117773	0.00141561	0.00176558	0.00073662	0.00073662		0.00459709	0.00336093	-0.00243269	-0.00075054	-0.00344444	0.00240063	0.00130185		0.0741142	0.0439049	0.0236727	0.0079446	0.00208179	0.00219978	0.007625		0.089201	0.0442587	0.0210744	0.00668032	-0.00015459	0.00256097	0.00618364
	0.0883333	-2.82788	0.0039528		0.0883333	-3.74693	0.000355204										21.5	-1.479e-05	0.00078447	0.00108475	0.00168627	0.00190745	0.00041305	0.00041305		0.0041275	0.00317017	-0.0025042	-0.00066286	-0.00351121	0.00232795	0.00142789		0.0747847	0.0444684	0.0239297	0.00828059	0.00200885	0.00313609	0.00765318		0.0900237	0.0445279	0.020888	0.00641155	-6.844e-05	0.00254962	0.00604458
	0.0891667	-2.82705	0.00395386		0.0891667	-3.75599	0.000352581										21.7	-0.00012391	0.00038333	0.00113962	0.00215568	0.00232227	0.00055248	0.00055248		0.00333878	0.00246859	-0.00257026	-0.0013529	-0.00409645	0.00242954	0.00105987		0.075412	0.0447292	0.0239484	0.00836502	0.00185587	0.00352799	0.00764309		0.090923	0.0449145	0.0209949	0.00674342	-0.00037046	0.00257068	0.00605832
	0.09	-2.8252	0.0039562		0.09	-3.75158	0.000353858										21.9	-0.00065754	0.00019851	0.00117082	0.00207512	0.00230278	0.0004642	0.0004642		0.00310138	0.00207166	-0.00220094	-0.00094416	-0.00439555	0.00249564	0.0013658		0.0765885	0.0453261	0.0247391	0.00881693	0.00207325	0.00452025	0.00763655		0.0918623	0.0451821	0.021132	0.00694925	0.00020648	0.00183909	0.00592289
	0.0908333	-2.81388	0.00397058		0.0908333	-3.74669	0.000355273										22.1	-0.00070583	0.00053609	0.00120998	0.00203756	0.00253703	0.00048806	0.00048806		0.00311169	0.0012938	-0.00210309	-0.00125375	-0.00469923	0.00207658	0.00085104		0.0773772	0.0452826	0.0246818	0.00896964	0.00161272	0.00462209	0.00757433		0.0923308	0.0451425	0.0212982	0.00690946	0.00030465	0.00133426	0.00594014
	0.0916667	-2.81346	0.00397111		0.0916667	-3.75223	0.000353669										22.3	-0.0005182	0.00064701	0.00139265	0.00213777	0.00293952	0.00069687	0.00069687		0.00261777	0.00058175	-0.00237677	-0.00174174	-0.00565256	0.00156876	0.00042244		0.0785474	0.0459513	0.0253016	0.0094963	0.00161041	0.00539465	0.00772424		0.092893	0.045502	0.0213048	0.00675643	0.00040012	0.00110567	0.00616357
	0.0925	-2.82341	0.00395847		0.0925	-3.74877	0.000354669										22.5	-0.00061662	0.0007035	0.00111541	0.00192973	0.00273124	0.00099533	0.00099533		0.00279604	0.00071947	-0.00161236	-0.00143321	-0.00487729	0.00203164	0.00087672		0.0796657	0.0462103	0.0255689	0.0100649	0.0015609	0.00575616	0.00753758		0.0933673	0.0459782	0.0213605	0.00674366	0.00061528	0.0012018	0.00640417
	0.0933333	-2.82717	0.00395371		0.0933333	-3.74758	0.000355014										22.7	-0.00064025	0.00068216	0.00145912	0.00217237	0.00279451	0.00142725	0.00142725		0.00255786	0.00052281	-0.00185171	-0.00191476	-0.00466257	0.00128276	0.00032863		0.0797751	0.0460395	0.0254552	0.0100454	0.00134177	0.00636931	0.00749837		0.093612	0.0469123	0.0215455	0.00676619	0.0012305	0.0012527	0.00673766
	0.0941667	-2.82693	0.00395401		0.0941667	-3.74907	0.000354583										22.9	-0.00045978	0.00086865	0.00188776	0.00181058	0.00305041	0.0011607	0.0011607		0.00251659	0.00033458	-0.00205677	-0.00188716	-0.00483274	0.00098311	-0.00020837		0.0806558	0.0463646	0.025475	0.0100981	0.00161407	0.00692852	0.00752696		0.0940396	0.0475426	0.0221247	0.00681896	0.00122913	0.00106911	0.00734233
	0.095	-2.8283	0.00395227		0.095	-3.74049	0.000357068										23.1	-0.00060085	0.00136433	0.00196586	0.00143291	0.00274686	0.00064492	0.00064492		0.00203125	-0.00021028	-0.00217553	-0.00218895	-0.00452338	0.00098096	-0.00036418		0.0813603	0.0461034	0.0253339	0.0100367	0.00124395	0.00683457	0.00768571		0.0944012	0.0478635	0.0225965	0.00674849	0.00132849	0.0009966	0.0074332
	0.0958333	-2.82985	0.0039503		0.0958333	-3.73906	0.000357482										23.3	-0.00029483	0.00161049	0.00193321	0.00129281	0.00271754	0.00058134	0.00058134		0.00172197	-0.00036475	-0.00207945	-0.00262494	-0.0047562	0.00079772	-0.00064197		0.0825389	0.046754	0.0252643	0.00957825	0.0013999	0.00642739	0.00763186		0.0950259	0.0485652	0.0231453	0.00736526	0.00148691	0.00167585	0.00806704
	0.0966667	-2.83509	0.00394364		0.0966667	-3.74609	0.000355446										23.5	-0.00047982	0.00212646	0.00184408	0.00115083	0.00257058	0.00064452	0.00064452		0.0020738	-0.00019009	-0.00202741	-0.00200396	-0.00460313	0.0005984	-0.00110908		0.0831231	0.0467806	0.0249287	0.00967285	0.00154311	0.00613727	0.00770972		0.096353	0.0496051	0.0239676	0.00814818	0.00200123	0.00212199	0.00884256
	0.0975	-2.83349	0.00394568		0.0975	-3.74204	0.000356619										23.7	-0.00056881	0.00227667	0.0011946	0.00085847	0.00202072	0.00109528	0.00109528		0.00189793	-0.00032619	-0.00211376	-0.00208145	-0.00476678	0.00056535	-0.00137803		0.0832309	0.046539	0.0247118	0.00945355	0.00170258	0.00534873	0.00754603		0.0968571	0.049761	0.0244852	0.00814805	0.00163242	0.00248	0.0084683
	0.0983333	-2.82627	0.00395484		0.0983333	-3.74329	0.000356257										23.9	-0.00092388	0.00236073	0.00104632	0.00022426	0.00131707	0.00088693	0.00088693		0.00187372	-0.00030145	-0.00205824	-0.00181787	-0.00455722	0.00055771	-0.00151073		0.0833322	0.0464803	0.0247653	0.00938328	0.00178178	0.00498371	0.00760648		0.0974059	0.0503717	0.0247326	0.00865185	0.00128507	0.00261743	0.00817117
	0.0991667	-2.83158	0.00394811		0.0991667	-3.74979	0.000354376										24.1	-0.00045654	0.00245938	0.00153584	-6.844e-05	0.00112051	0.00126576	0.00126576		0.00205603	-0.00041384	-0.00235135	-0.00180588	-0.00449499	0.0006001	-0.00161058		0.0833492	0.0466966	0.0243971	0.00941685	0.00249888	0.00459707	0.00754618		0.0984503	0.05122	0.0252998	0.00942367	0.00114217	0.0022265	0.00820927
	0.1	-2.83051	0.00394947		0.1	-3.75026	0.000354238										24.3	4.084e-05	0.00313349	0.00181519	-7.624e-05	0.00088903	0.00161056	0.00161056		0.00242049	0.00022011	-0.00226259	-0.00160852	-0.00411512	0.00085687	-0.00171637		0.0841806	0.0474057	0.0246649	0.00957235	0.00291593	0.00422967	0.00787855		0.0992471	0.0519647	0.0254382	0.00945505	0.00077606	0.00172611	0.00789423
	0.100833	-2.83217	0.00394735		0.100833	-3.748	0.000354894										24.5	0.00037602	0.00313432	0.00160709	-0.00022771	0.00069875	0.00157108	0.00157108		0.00173066	4.054e-05	-0.00267856	-0.00212484	-0.00474433	0.00024522	-0.00222722		0.084587	0.0476345	0.024214	0.0094722	0.00297014	0.00352051	0.00755298		0.0997116	0.0521899	0.0255045	0.00959928	0.00064069	0.0017805	0.00728148
	0.101667	-2.83307	0.00394621		0.101667	-3.74758	0.000355014										24.7	0.0005672	0.00364926	0.00192111	0.00024095	0.00095923	0.00184896	0.00184896		0.00162403	0.00015573	-0.00259513	-0.00241015	-0.00464929	0.00025674	-0.00254359		0.0851019	0.048018	0.0245368	0.00954564	0.00280887	0.00313852	0.00744892		0.10007	0.0528418	0.0262161	0.00949766	0.00136713	0.00214269	0.00700602
	0.1025	-2.8336	0.00394553		0.1025	-3.75217	0.000353686										24.9	0.00130215	0.00431743	0.00277304	0.00107076	0.00155367	0.00278602	0.00278602		0.00227477	0.00100119	-0.00200445	-0.00235323	-0.00412438	0.00061213	-0.0018899		0.0848265	0.0483196	0.0248385	0.00955735	0.00254967	0.00226894	0.00684414		0.100383	0.0537066	0.0262664	0.00981692	0.00183267	0.00250064	0.00710178
	0.103333	-2.82758	0.00395318		0.103333	-3.74836	0.00035479										25.1	0.00144341	0.00463127	0.00275989	0.00113719	0.00148196	0.00304025	0.00304025		0.00307974	0.00164648	-0.00147567	-0.00164662	-0.00307595	0.00150935	-0.00145223		0.0852104	0.0489066	0.025302	0.00952856	0.00257339	0.00212264	0.00674917		0.100549	0.0542118	0.0265399	0.00992836	0.00242721	0.00277673	0.0073427
	0.104167	-2.82711	0.00395378		0.104167	-3.7502	0.000354255										25.3	0.00154247	0.00506695	0.00302313	0.00188813	0.00180823	0.00351462	0.00351462		0.00324966	0.00172376	-0.00141646	-0.00226425	-0.00310901	0.00198168	-0.00162698		0.085694	0.0497589	0.0257105	0.00996841	0.00249318	0.00188677	0.00696665		0.101117	0.0542183	0.0268579	0.00990431	0.0025274	0.00282559	0.00698875
	0.105	-2.82907	0.00395128		0.105	-3.75414	0.000353116										25.5	0.00119764	0.0049136	0.00289661	0.0022098	0.00182575	0.00351253	0.00351253		0.0029788	0.00129515	-0.00157881	-0.00269264	-0.00399846	0.00183595	-0.00157577		0.086062	0.0503275	0.0256529	0.0100716	0.0022956	0.00189119	0.00670453		0.101297	0.0542842	0.0269167	0.00963377	0.00225872	0.00241359	0.00658667
	0.105833	-2.82836	0.00395219		0.105833	-3.75098	0.000354031										25.7	0.00075949	0.00465979	0.00252653	0.00199995	0.00194031	0.00349717	0.00349717		0.0031904	0.00122203	-0.00159247	-0.00287431	-0.00413431	0.00205438	-0.00153075		0.0870945	0.0509092	0.0263904	0.0103987	0.00257822	0.00189638	0.00673024		0.101219	0.0545828	0.0267309	0.00974532	0.0018953	0.00187548	0.00629863
	0.106667	-2.83027	0.00394977		0.106667	-3.75122	0.000353962										25.9	0.00071746	0.00443912	0.00242937	0.00183949	0.00154344	0.00349402	0.00349402		0.00350748	0.00141925	-0.00137466	-0.00229882	-0.00394203	0.00219023	-0.00106326		0.0882322	0.0517069	0.0272013	0.0108961	0.00295261	0.00197693	0.00698867		0.101419	0.0546592	0.0266367	0.00990514	0.00255311	0.00163531	0.00646486
	0.1075	-2.82717	0.00395371		0.1075	-3.75098	0.000354031										26.1	0.00058869	0.0040715	0.00203988	0.00156743	0.00138205	0.00334362	0.00334362		0.00383157	0.00116821	-0.0012003	-0.0023013	-0.00380501	0.00235678	-0.00090506		0.088935	0.0522084	0.027654	0.0112087	0.00299845	0.00209705	0.00766308		0.101511	0.0547762	0.0269059	0.00978696	0.00234666	0.00133486	0.00685846
	0.108333	-2.82991	0.00395022		0.108333	-3.74401	0.00035605										26.3	0.00087652	0.00386404	0.00216573	0.00168344	0.00139934	0.00346051	0.00346051		0.00385959	0.00087226	-0.00119151	-0.00243981	-0.00389905	0.00229753	-0.00041216		0.089756	0.0532059	0.0287967	0.0122874	0.00359702	0.00332125	0.00864685		0.10173	0.054977	0.0268395	0.0093565	0.00247785	0.00121212	0.00663844
	0.109167	-2.84338	0.00393312		0.109167	-3.73995	0.000357223										26.5	0.00061503	0.00374761	0.00201608	0.0018366	0.00096358	0.00329619	0.00329619		0.00405804	0.0007647	-0.00100299	-0.00238175	-0.00325324	0.00242878	4.08e-05		0.0898714	0.0531641	0.0290875	0.0122848	0.00339351	0.00380592	0.00904227		0.101836	0.055352	0.0270225	0.00891991	0.00270232	0.00087798	0.00670288
	0.11	-2.84058	0.00393668		0.11	-3.74305	0.000356326										26.7	0.00033665	0.00338643	0.00213552	0.00131223	0.00083914	0.00299541	0.00299541		0.00400061	0.00078819	-0.00107775	-0.00244313	-0.00314968	0.00199853	-0.00031343		0.0900582	0.0535754	0.0297695	0.0123993	0.00385959	0.00467506	0.00959508		0.102215	0.0555774	0.0266098	0.00864482	0.00287126	0.000568	0.00664881
	0.110833	-2.82896	0.00395144		0.110833	-3.74287	0.000356377										26.9	6.14e-05	0.00327269	0.00174479	0.0010223	0.00091703	0.00243027	0.00243027		0.00378977	0.00042771	-0.0007386	-0.00220155	-0.0030157	0.00209886	3.619e-05		0.0906849	0.0541401	0.029788	0.0123351	0.00429191	0.00500538	0.00952103		0.102071	0.0555023	0.0263752	0.00841471	0.00229742	0.00020397	0.0065675
	0.111667	-2.83223	0.00394727		0.111667	-3.74621	0.000355411										27.1	-4.928e-05	0.00309318	0.00176861	0.00101797	0.00085861	0.00204487	0.00204487		0.00368279	0.00037508	-0.00096178	-0.0022856	-0.00268898	0.0019135	0.00049904		0.0907762	0.0546747	0.0295303	0.012228	0.0041254	0.00488236	0.00992699		0.1023	0.0558023	0.0263533	0.00857961	0.0020108	0.00018084	0.00641274
	0.1125	-2.8308	0.00394909		0.1125	-3.7514	0.00035391										27.3	-0.00025957	0.00272433	0.00131535	0.00073971	0.00062639	0.00242036	0.00242036		0.00299292	0.00015574	-0.00117729	-0.00280448	-0.00315035	0.00142647	-1.57e-05		0.0910136	0.0547172	0.0295303	0.0119022	0.0045632	0.00481336	0.00981701		0.102937	0.0566663	0.026242	0.00909887	0.00190344	0.00078758	0.00695745
	0.113333	-2.82985	0.0039503		0.113333	-3.74383	0.000356101										27.5	-0.00139556	0.00215224	0.00056258	0.00023904	-0.00010972	0.00223267	0.00223267		0.0031232	0.00065044	-0.00134686	-0.00202704	-0.00273846	0.00106089	-0.00012542		0.0912439	0.0546884	0.0298866	0.0123179	0.00498052	0.00491157	0.0096508		0.1039	0.0569489	0.0267577	0.0091916	0.00206909	0.00123446	0.00707606
	0.114167	-2.8336	0.00394553		0.114167	-3.74055	0.00035705										27.7	-0.00141293	0.00184124	0.00038453	4.459e-05	-0.00069087	0.0019945	0.0019945		0.0034677	0.00060652	-0.00096156	-0.00212356	-0.00255655	0.00080575	0.00023036		0.0910604	0.0543919	0.0297839	0.0114897	0.0044057	0.00473118	0.00909798		0.104271	0.0572223	0.0269385	0.00938279	0.0016986	0.00150877	0.00705024
	0.115	-2.83426	0.0039447		0.115	-3.74824	0.000354825										27.9	-0.00192658	0.00150234	0.00045714	-2.951e-05	-0.00049353	0.00188381	0.00188381		0.00312474	0.00043853	-0.00088669	-0.00236204	-0.00270231	0.00060885	0.00010582		0.0916234	0.0543574	0.0300371	0.0113454	0.00474316	0.00487117	0.00913626		0.104918	0.0579388	0.0268883	0.00964848	0.00199555	0.00187465	0.00742419
	0.115833	-2.83658	0.00394175		0.115833	-3.74889	0.000354635										28.1	-0.00153707	0.00106468	0.0006235	0.00018208	-0.00025691	0.00196761	0.00196761		0.00346831	0.00053022	-0.00066553	-0.00187935	-0.0022139	0.00094686	0.00040286		0.0921726	0.0549699	0.0306138	0.0115765	0.00540648	0.0050279	0.00925467		0.105891	0.0586737	0.0276086	0.0104565	0.00242612	0.00202626	0.00813717
	0.116667	-2.83259	0.00394682		0.116667	-3.74341	0.000356222										28.3	-0.00086512	0.00131433	0.00117992	0.00050603	-1.669e-05	0.00215389	0.00215389		0.00343121	0.00101335	8.78e-06	-0.0017972	-0.00258491	0.00101304	0.00039098		0.0930054	0.0553143	0.0308653	0.0114241	0.00526892	0.00499898	0.00911618		0.106958	0.0599056	0.0280742	0.0106773	0.00306992	0.00331116	0.00890539
	0.1175	-2.83116	0.00394864		0.1175	-3.74162	0.00035674										28.5	-0.0006359	0.00141408	0.00125929	0.00094447	0.00034293	0.00211878	0.00211878		0.00290373	0.0006546	0.00021343	-0.00189972	-0.00294725	0.00073873	0.00013783		0.0934488	0.0551719	0.0305968	0.0114968	0.00488823	0.00488917	0.00894457		0.107696	0.060718	0.0286193	0.011204	0.00375159	0.0044117	0.00944733
	0.118333	-2.83813	0.00393978		0.118333	-3.73703	0.000358068										28.7	-0.00069204	0.00203355	0.00189254	0.00161122	0.00079533	0.00246032	0.00246032		0.00306484	0.00097207	0.00083095	-0.00185932	-0.0024599	0.00150551	0.00052706		0.0938102	0.0550388	0.0307725	0.0115117	0.00450127	0.0048007	0.00861057		0.107815	0.0612889	0.0297494	0.0117031	0.00441005	0.00496501	0.00975508
	0.119167	-2.84255	0.00393418		0.119167	-3.74043	0.000357085										28.9	-0.00017209	0.00238597	0.00245405	0.00215185	0.00158874	0.00304589	0.00304589		0.00331249	0.00121753	0.00030245	-0.00184439	-0.00272	0.00112086	0.00052481		0.0936433	0.055018	0.0307647	0.01149	0.0039083	0.00448335	0.00800113		0.108494	0.0618278	0.0301837	0.0119032	0.00432461	0.00533648	0.00992874
	0.12	-2.84147	0.00393554		0.12	-3.75414	0.000353116										29.1	0.00015188	0.00274539	0.00283224	0.00268499	0.00223664	0.00312258	0.00312258		0.00377546	0.00124657	0.00013225	-0.00182503	-0.00255562	0.00145159	0.00037781		0.0937406	0.0545701	0.0306672	0.0108156	0.00318447	0.0038079	0.00730027		0.108946	0.0623819	0.031497	0.0124504	0.00466364	0.00576762	0.0104659
	0.120833	-2.84171	0.00393524		0.120833	-3.75205	0.00035372										29.3	-6.861e-05	0.0024052	0.0028629	0.00304828	0.00278487	0.00364474	0.00364474		0.00373509	0.00128938	-0.00020399	-0.0022444	-0.00303545	0.00136828	0.00012598		0.0941203	0.0549323	0.0306211	0.0117111	0.00310327	0.00371199	0.00712884		0.109588	0.0630489	0.0323327	0.012908	0.00448695	0.00623218	0.0100863
	0.121667	-2.83682	0.00394145		0.121667	-3.74967	0.00035441										29.5	-0.00047703	0.00189315	0.00264196	0.0029331	0.00287942	0.00318674	0.00318674		0.00401261	0.00141739	1.927e-05	-0.00202772	-0.00326517	0.00142235	0.00052512		0.094155	0.0553329	0.0308118	0.0119375	0.00295381	0.00358535	0.00672716		0.109661	0.0631322	0.032434	0.01299	0.00394723	0.0062854	0.0100651
	0.1225	-2.84004	0.00393736		0.1225	-3.74329	0.000356257										29.7	-0.00037342	0.00122331	0.00277776	0.00249239	0.00258934	0.00266867	0.00266867		0.00370949	0.001369	-0.00021322	-0.00207711	-0.00341557	0.00100936	0.0002642		0.0947268	0.0554999	0.0313624	0.0121208	0.00289595	0.00335976	0.00626372		0.109975	0.0636849	0.0327986	0.0131519	0.0037345	0.0060075	0.0100121
	0.123333	-2.83426	0.0039447		0.123333	-3.73286	0.000359276										29.9	0.00019276	0.00157275	0.00321067	0.0029378	0.00259548	0.00235175	0.00235175		0.00351157	0.00156187	-0.0002831	-0.00141893	-0.00335246	0.00099264	0.00065554		0.0947365	0.055735	0.0314161	0.0123755	0.00265812	0.00308856	0.00595626		0.110151	0.0637361	0.0329782	0.0131584	0.00403933	0.00560871	0.0101422
	0.124167	-2.83748	0.00394061		0.124167	-3.74126	0.000356843										30.1	-0.0003616	0.00105581	0.00279097	0.00203341	0.00227747	0.00201009	0.00201009		0.00375803	0.00097485	-0.00052709	-0.00143035	-0.00322641	0.00130479	0.00087324		0.0947683	0.0562991	0.0317238	0.0129493	0.00312941	0.00358218	0.00630014		0.110854	0.0642369	0.0337226	0.0130377	0.00413266	0.00493959	0.0104431
	0.125	-2.83378	0.00394531		0.125	-3.7443	0.000355963										30.3	-0.00025081	0.00124943	0.00280462	0.00207697	0.00249059	0.00225664	0.00225664		0.00367286	0.00041008	-0.00095865	-0.00188622	-0.00312498	0.00124972	0.00094031		0.0950162	0.0567207	0.0319864	0.0134025	0.00328863	0.00439351	0.00672791		0.110886	0.0640653	0.033631	0.0129734	0.0040679	0.00389564	0.00968137
	0.125833	-2.83217	0.00394735		0.125833	-3.74937	0.000354497										30.5	-0.00013743	0.00172003	0.00287038	0.00246121	0.00253163	0.00208998	0.00208998		0.00332019	0.0003024	-0.00116851	-0.00193333	-0.00325365	0.00132979	0.00075479		0.0953854	0.0573158	0.0322701	0.0139539	0.00333746	0.00510757	0.00685538		0.110919	0.0641783	0.0339891	0.0133688	0.00434209	0.00296187	0.00945971
	0.126667	-2.83051	0.00394947		0.126667	-3.74907	0.000354583										30.7	3.51e-05	0.00174579	0.00275817	0.0020839	0.0026528	0.00227392	0.00227392		0.00361142	0.00047487	-0.00133204	-0.00180745	-0.00338463	0.00148267	0.00064283		0.0957581	0.0578361	0.0325812	0.0140704	0.00352788	0.00516894	0.00681005		0.110971	0.064435	0.0339947	0.0133827	0.00456101	0.00255022	0.00910849
	0.1275	-2.83271	0.00394667		0.1275	-3.74806	0.000354876										30.9	0.00028142	0.00189927	0.00280444	0.00208042	0.00268605	0.00252236	0.00252236		0.0033607	0.0002864	-0.00160324	-0.00216585	-0.00391145	0.00156442	0.00055884		0.0958445	0.058322	0.0322273	0.0139003	0.00353226	0.00488794	0.00660828		0.110349	0.0647877	0.0341455	0.0136179	0.00420292	0.00205127	0.00906386
	0.128333	-2.83146	0.00394826		0.128333	-3.75301	0.000353444										31.1	0.00027589	0.00190903	0.00338646	0.00185557	0.00265801	0.00293022	0.00293022		0.00314807	0.00013168	-0.00250394	-0.00291993	-0.00404472	0.00115271	0.00030042		0.0959613	0.0589286	0.0323442	0.0137916	0.00388975	0.00482567	0.00668849		0.110471	0.0653743	0.0340673	0.0138413	0.00445342	0.00212939	0.00901626
	0.129167	-2.83623	0.0039422		0.129167	-3.75825	0.000351926										31.3	-7.42e-05	0.0017103	0.00290942	0.00144911	0.00187013	0.00322499	0.00322499		0.00305084	1.189e-05	-0.00268409	-0.00300641	-0.00403559	0.00107742	-9.163e-05		0.096015	0.0586274	0.0319189	0.0133903	0.0037491	0.00466898	0.00611955		0.110199	0.0651704	0.0334964	0.0135499	0.00439954	0.00196766	0.00868928
	0.13	-2.84106	0.00393607		0.13	-3.74538	0.000355653										31.5	-0.00017781	0.00133722	0.00246408	0.00120028	0.00156523	0.00277587	0.00277587		0.00318504	-0.0004419	-0.0027641	-0.00256764	-0.00433484	0.00092701	-0.00031422		0.0969987	0.0593439	0.032238	0.0135081	0.00402571	0.00478256	0.00639068		0.110276	0.0652186	0.0336403	0.0131728	0.00434415	0.0019016	0.00804916
	0.130833	-2.83563	0.00394296		0.130833	-3.74949	0.000354462										31.7	0.00041187	0.00155751	0.00241607	0.00096909	0.00135718	0.00261385	0.00261385		0.0035957	-0.00062201	-0.00245966	-0.00284041	-0.0044156	0.00057253	-0.00056196		0.0979178	0.0599971	0.0324307	0.0127675	0.00395493	0.00477402	0.00655261		0.110219	0.065255	0.0334199	0.0129979	0.00421149	0.00153848	0.00778331
	0.131667	-2.83188	0.00394773		0.131667	-3.74496	0.000355774										31.9	9.225e-05	0.00063592	0.00187482	0.00065361	0.00091265	0.00238447	0.00238447		0.00293362	-0.00108028	-0.00259225	-0.00328444	-0.00465173	-5.52e-05	-0.00113063		0.0987265	0.0598923	0.0326185	0.0124782	0.00416646	0.0043806	0.00663799		0.10991	0.0651696	0.0332127	0.0133622	0.00410437	0.00139297	0.00786536
	0.1325	-2.84457	0.00393161		0.1325	-3.74895	0.000354618										32.1	0.0007658	0.00067856	0.00187349	0.00049825	0.00055946	0.00207219	0.00207219		0.00342792	-0.00043733	-0.00215484	-0.00302175	-0.0045223	0.00045629	-0.00089176		0.0989167	0.0599152	0.0326405	0.0121005	0.00419935	0.00401594	0.00661783		0.110075	0.0657114	0.0329914	0.0135083	0.00377215	0.0009559	0.0074436
	0.133333	-2.841	0.00393615		0.133333	-3.75319	0.000353392										32.3	0.00094558	0.00090365	0.00184651	0.00045453	0.00071023	0.00196428	0.00196428		0.00367362	-0.0001006	-0.0017359	-0.00275078	-0.00498142	0.00058784	-0.0010367		0.099722	0.0600221	0.0325406	0.0120137	0.00414563	0.00436601	0.00686447		0.110392	0.0662558	0.0329675	0.0134443	0.00359299	0.00155755	0.00723211
	0.134167	-2.84201	0.00393486		0.134167	-3.7443	0.000355963										32.5	0.0011476	0.00114502	0.00167272	0.00046755	0.0013261	0.00172883	0.00172883		0.00339984	-7.92e-06	-0.00174835	-0.00290098	-0.00516837	0.00114038	-0.00100547		0.0999164	0.0598286	0.0321522	0.011898	0.00374825	0.00389771	0.00677967		0.109842	0.0663041	0.0325629	0.0132024	0.00317934	0.00113928	0.0068931
	0.135	-2.83217	0.00394735		0.135	-3.74532	0.00035567										32.7	0.0010921	0.0017522	0.00195852	0.00092313	0.00230009	0.00214562	0.00214562		0.00310564	-0.00026387	-0.00191283	-0.00287132	-0.0055599	0.0013634	-0.00104598		0.100008	0.059659	0.032279	0.0121105	0.0032748	0.00374193	0.00668996		0.10939	0.0666006	0.0327955	0.0135262	0.00298705	0.0011499	0.00664104
	0.135833	-2.83539	0.00394326		0.135833	-3.74919	0.000354548										32.9	0.00119375	0.00155569	0.00214844	0.00053313	0.00294631	0.00224458	0.00224458		0.00335494	-7.291e-05	-0.00196275	-0.00265254	-0.0053777	0.00080595	-0.00088941		0.0997045	0.0594266	0.0320688	0.0115531	0.00269811	0.0032063	0.00598145		0.109632	0.0668359	0.0330474	0.0136546	0.00306387	0.00122455	0.00689089
	0.136667	-2.83933	0.00393827		0.136667	-3.7415	0.000356774										33.1	0.00103499	0.00144332	0.0022953	0.00062112	0.00329577	0.00252031	0.00252031		0.00391272	0.00026622	-0.0017926	-0.00229827	-0.00464039	0.00122329	-0.00066784		0.0998569	0.0591762	0.0320682	0.01145	0.00262865	0.00283089	0.00556382		0.109297	0.0675101	0.033254	0.0141359	0.00255911	0.00161734	0.00711603
	0.1375	-2.83498	0.00394379		0.1375	-3.73846	0.000357654										33.3	0.00019371	0.0009056	0.00175594	0.00030441	0.00336879	0.00237937	0.00237937		0.00352037	0.00027239	-0.00162651	-0.00227835	-0.00427732	0.0013172	-0.00056918		0.099893	0.05956	0.031968	0.0118956	0.00304181	0.00278884	0.00575317		0.109278	0.0680929	0.0334818	0.0140864	0.00231392	0.0015834	0.0069867
	0.138333	-2.83056	0.00394939		0.138333	-3.74633	0.000355377										33.5	0.00019358	0.00083541	0.00197863	0.00067409	0.00334823	0.00202208	0.00202208		0.00382423	0.00077797	-0.00069815	-0.00185977	-0.00355476	0.00179283	0.00023542		0.100334	0.0598121	0.0321972	0.0118147	0.0031223	0.0026176	0.0055661		0.109079	0.0682512	0.0336096	0.0140848	0.00189513	0.00130048	0.00722569
	0.139167	-2.84565	0.00393024		0.139167	-3.74818	0.000354842										33.7	-2.739e-05	0.00072694	0.002072	0.00065454	0.00350325	0.00179003	0.00179003		0.00325761	0.00044793	-0.00078635	-0.00189271	-0.00347573	0.00178371	0.00027654		0.100402	0.0600226	0.0323308	0.0118806	0.00336697	0.00243286	0.00541749		0.109928	0.0695428	0.0347776	0.0145975	0.00239667	0.00168153	0.00799089
	0.14	-2.8547	0.00391874		0.14	-3.74311	0.000356309										33.9	-0.00023442	0.00116506	0.00176553	0.00090303	0.00399053	0.00182261	0.00182261		0.00296651	0.00048774	-0.00019737	-0.00172816	-0.00321707	0.00229812	0.00068538		0.100323	0.0597353	0.0321763	0.0120012	0.00356099	0.0022755	0.00506329		0.110727	0.0702375	0.0356117	0.0150056	0.00302517	0.00204019	0.00842559
	0.140833	-2.85119	0.0039232		0.140833	-3.74293	0.00035636										34.1	-0.00063692	0.00091182	0.00125023	0.00062273	0.00371971	0.00182683	0.00182683		0.00236727	0.00054482	6.77e-06	-0.00248089	-0.00325964	0.00193169	0.00055407		0.100177	0.0598158	0.0322608	0.0120435	0.00430445	0.00218853	0.00597847		0.111332	0.0705998	0.0366439	0.015472	0.00323123	0.00173349	0.00888454
	0.141667	-2.83951	0.00393804		0.141667	-3.74532	0.00035567										34.3	-0.00059119	0.00097252	0.00130102	0.00069012	0.00357264	0.00168642	0.00168642		0.00189798	0.00101898	0.00024219	-0.00279775	-0.00295991	0.00191306	0.00102511		0.100585	0.0600193	0.0330531	0.012292	0.00444291	0.00265383	0.00647419		0.111246	0.0707341	0.0369253	0.0154902	0.00312436	0.00154424	0.00887709
	0.1425	-2.84135	0.00393569		0.1425	-3.75068	0.000354117										34.5	-0.00059569	0.00073495	0.00109408	0.00081536	0.00313069	0.00160972	0.00160972		0.00147673	0.00096148	-0.00018138	-0.00320723	-0.00342816	0.00155286	0.00063952		0.100752	0.0602869	0.0336866	0.0131251	0.00465094	0.00292398	0.00693239		0.11131	0.0713534	0.0374884	0.0156243	0.00320889	0.00167173	0.00884991
	0.143333	-2.84547	0.00393047		0.143333	-3.75396	0.000353168										34.7	-0.00067634	0.00079534	0.00113137	0.00088291	0.00281589	0.00172081	0.00172081		0.00165986	0.00095233	-0.00054743	-0.00298044	-0.00361217	0.00170937	0.00058192		0.100248	0.0601076	0.0335463	0.0127249	0.0043375	0.0025333	0.00659029		0.11157	0.0719625	0.0375648	0.0155871	0.0035575	0.0018192	0.00914874
	0.144167	-2.84928	0.00392563		0.144167	-3.75098	0.000354031										34.9	-0.00050833	0.00084657	0.00147866	0.00107177	0.00277926	0.00206349	0.00206349		0.0015648	0.00033405	-0.00077781	-0.00351039	-0.00363327	0.00165636	0.00015523		0.100466	0.0604379	0.0336047	0.0125846	0.00436344	0.00235508	0.00678037		0.111378	0.0720391	0.0376257	0.0155955	0.0036404	0.00184268	0.00899205
	0.145	-2.83825	0.00393963		0.145	-3.7477	0.00035498										35.1	-0.00120228	0.00023581	0.0008314	0.00083892	0.00211151	0.00200348	0.00200348		0.00145464	-2.813e-05	-0.0012018	-0.00362422	-0.00323049	0.00177606	-0.00030078		0.100779	0.0608388	0.0335943	0.0125822	0.00459752	0.00249343	0.00712838		0.111842	0.0726223	0.0376964	0.0155385	0.00415353	0.00257876	0.00891361
	0.145833	-2.83521	0.00394349		0.145833	-3.74186	0.000356671										35.3	-0.00132594	7.876e-05	0.00036625	0.00100938	0.00175772	0.00189305	0.00189305		0.00165953	1.023e-05	-0.00137682	-0.00321504	-0.00301455	0.00197067	-0.00053465		0.101285	0.0614319	0.0335748	0.0131122	0.00452148	0.00269878	0.0073585		0.112073	0.0726727	0.037642	0.0152108	0.00412945	0.00240695	0.00814385
	0.146667	-2.84374	0.00393267		0.146667	-3.74347	0.000356205										35.5	-0.00153147	-0.00032713	0.00021923	0.0008879	0.00131518	0.00109634	0.00109634		0.00163338	0.00017816	-0.00100268	-0.00310255	-0.00329031	0.00184093	-0.00041753		0.101933	0.0620888	0.0342272	0.0136261	0.00499703	0.00302515	0.00769446		0.112607	0.0732915	0.037603	0.0152725	0.00425878	0.00277711	0.008067
	0.1475	-2.83831	0.00393955		0.1475	-3.74651	0.000355325										35.7	-0.00117871	-0.00036859	0.00062328	0.00112755	0.00066325	0.00114104	0.00114104		0.00228542	0.00074924	-0.00073925	-0.00280327	-0.00335328	0.00181199	-0.00041857		0.102301	0.0628024	0.0347594	0.0135835	0.00512224	0.00301008	0.00787365		0.112913	0.0729499	0.0374156	0.0152398	0.00467501	0.00258508	0.00800431
	0.148333	-2.84684	0.00392873		0.148333	-3.74866	0.000354704										35.9	-0.00129874	-0.0008744	0.00060768	0.00109496	0.00023027	0.00128497	0.00128497		0.00261174	0.00118541	-0.00071115	-0.00226693	-0.00312498	0.00201771	-0.00037131		0.102149	0.0625864	0.0347735	0.0135873	0.0048365	0.0026035	0.00745115		0.112861	0.0725844	0.0373018	0.0154192	0.00439771	0.00225044	0.00759737
	0.149167	-2.84672	0.00392888		0.149167	-3.7604	0.000351305										36.1	-0.00101576	-0.00035638	0.00053991	0.00126533	0.00025031	0.00101169	0.00101169		0.00374261	0.00198092	-0.00041724	-0.00177006	-0.00321791	0.0031065	0.00010159		0.102379	0.0632869	0.0351684	0.0141352	0.00534548	0.00280233	0.00778787		0.113464	0.073656	0.037427	0.0154747	0.00467188	0.00260449	0.007236
	0.15	-2.83802	0.00393993		0.15	-3.75497	0.000352875										36.3	-0.0015587	-0.00077393	0.00024348	0.00069416	0.00016226	0.00076114	0.00076114		0.00423322	0.00177358	-0.00034966	-0.00113442	-0.00332644	0.0034278	0.00016761		0.10274	0.0639264	0.0352146	0.0147834	0.00554056	0.00297745	0.00794075		0.113872	0.073698	0.0378755	0.0156269	0.00548224	0.00326504	0.00752125
	0.150833	-2.8469	0.00392865		0.150833	-3.74466	0.00035586										36.5	-0.00116484	-0.00050607	0.00077297	0.00116231	0.00069037	0.00071954	0.00071954		0.00423648	0.00200207	-0.00057933	-0.00103285	-0.00377287	0.00369738	0.00055611		0.102291	0.0638489	0.0351183	0.0150897	0.00526323	0.00269183	0.00795808		0.113402	0.0741135	0.0375316	0.0151285	0.00538259	0.00322093	0.00760506
	0.151667	-2.84636	0.00392934		0.151667	-3.74717	0.000355135										36.7	-0.00108561	-0.00027888	0.00081731	0.00116851	0.00085136	0.00087253	0.00087253		0.00461623	0.00195147	-0.00031049	-0.00091272	-0.00346749	0.00359219	0.00095356		0.102396	0.0641629	0.0355243	0.0157919	0.00508076	0.00321763	0.00781845		0.113345	0.0741175	0.0377082	0.0153331	0.00576074	0.00328172	0.00731261
	0.1525	-2.84898	0.00392601		0.1525	-3.74776	0.000354963										36.9	-0.00095207	-0.00024366	0.0012429	0.00119424	0.00111292	0.00154082	0.00154082		0.00522163	0.00221439	-1.94e-06	-0.00073896	-0.00336472	0.00348415	0.00099278		0.102678	0.0643945	0.0355979	0.0156206	0.00528875	0.00327083	0.00779495		0.112939	0.0742661	0.0377984	0.0152426	0.00562697	0.00300302	0.00727583
	0.153333	-2.84582	0.00393002		0.153333	-3.74013	0.000357171										37.1	-0.00109121	0.00011248	0.00148586	0.00192189	0.00100334	0.00195836	0.00195836		0.00622099	0.0029281	0.00039712	-0.00033469	-0.00274997	0.00439548	0.00162932		0.10321	0.0648161	0.0355634	0.0159565	0.00549177	0.00349457	0.00802074		0.112952	0.074366	0.0377233	0.014966	0.0051874	0.00246929	0.00698034
	0.154167	-2.8435	0.00393297		0.154167	-3.7412	0.000356861										37.3	-0.00101223	0.00033068	0.00163562	0.00188854	0.00100819	0.0017466	0.0017466		0.00618693	0.00308923	0.00089778	-0.00055584	-0.00281432	0.00472819	0.00166797		0.102689	0.0652505	0.0356706	0.0156954	0.00504228	0.00330696	0.00786218		0.112944	0.0748423	0.0381145	0.015152	0.00522079	0.00183364	0.00687079
	0.155	-2.84266	0.00393403		0.155	-3.74967	0.00035441										37.5	-0.0005128	0.0008503	0.00235829	0.00217465	0.00143112	0.00196239	0.00196239		0.00647418	0.00385747	0.00168942	-0.00034608	-0.00278365	0.00486328	0.00229425		0.103121	0.0656647	0.0357858	0.0156861	0.00507004	0.0028229	0.00761135		0.113363	0.0753851	0.0389425	0.0154835	0.00559771	0.00222403	0.00734772
	0.155833	-2.84219	0.00393463		0.155833	-3.74472	0.000355843										37.7	0.00014773	0.00165177	0.00297408	0.00274381	0.00193135	0.00214002	0.00214002		0.0057772	0.00340146	0.00144348	-0.0006258	-0.00305418	0.00453996	0.00180026		0.103466	0.0660928	0.0361736	0.0163448	0.00589879	0.0030533	0.00799658		0.113721	0.076164	0.0396704	0.0156631	0.00576307	0.00261483	0.00773177
	0.156667	-2.84565	0.00393024		0.156667	-3.7418	0.000356688										37.9	0.00038656	0.0019526	0.00289206	0.00251442	0.001878	0.00209698	0.00209698		0.00531017	0.00385943	0.00145822	-0.00071244	-0.00349349	0.00411613	0.00162527		0.103698	0.0662049	0.0364952	0.0164362	0.00618365	0.00321403	0.00790366		0.113635	0.0764603	0.0402011	0.015676	0.0055797	0.00267392	0.00771145
	0.1575	-2.84272	0.00393395		0.1575	-3.7477	0.00035498										38.1	0.0002186	0.00200725	0.0022356	0.00210587	0.00135749	0.001815	0.001815		0.00447275	0.00388688	0.00051364	-0.00165624	-0.00388395	0.00310726	0.00137273		0.104095	0.066772	0.0372779	0.0165388	0.00701907	0.00341338	0.00870346		0.11304	0.0763818	0.0403064	0.0154672	0.00506097	0.0024966	0.00844961
	0.158333	-2.85369	0.00392003		0.158333	-3.76177	0.000350908										38.3	0.00037764	0.00183906	0.00239833	0.00172879	0.00083862	0.00209722	0.00209722		0.0044679	0.00355888	-9.138e-05	-0.0018566	-0.00390765	0.00310006	0.00163555		0.104774	0.0674568	0.0384247	0.0166399	0.00720078	0.00405114	0.00865247		0.113382	0.0767468	0.0401869	0.0157274	0.00510416	0.0029851	0.00905127
	0.159167	-2.84684	0.00392873		0.159167	-3.74609	0.000355446										38.5	0.00086335	0.00228927	0.00256175	0.0020362	0.00150788	0.00262716	0.00262716		0.00391699	0.00239174	-0.00121069	-0.00246129	-0.00452413	0.00208363	0.0011571		0.105119	0.0677993	0.0386475	0.0170197	0.0075565	0.00445994	0.0089183		0.113192	0.0774141	0.0406937	0.0161603	0.005273	0.00293808	0.00941514
	0.16	-2.84654	0.00392911		0.16	-3.73822	0.000357723										38.7	0.00097975	0.00259403	0.00239141	0.0024359	0.00179645	0.00290715	0.00290715		0.00337468	0.00142311	-0.00211988	-0.00266496	-0.00500401	0.00153155	0.00053137		0.105271	0.0683314	0.0393741	0.016348	0.00773252	0.00462274	0.00897506		0.113466	0.0781381	0.0411277	0.0167092	0.00616976	0.00309543	0.00966932
	0.160833	-2.84421	0.00393206		0.160833	-3.74281	0.000356395										38.9	0.00143406	0.00274931	0.00239255	0.00280083	0.00267039	0.00392617	0.00392617		0.00342791	0.00061238	-0.00240206	-0.00313085	-0.00469691	0.00111191	-0.00013		0.10535	0.0683623	0.0396649	0.0160664	0.00740878	0.00453134	0.00895131		0.114044	0.0791354	0.0417043	0.0173963	0.00692893	0.00359497	0.00952586
	0.161667	-2.85459	0.00391889		0.161667	-3.74365	0.000356153										39.1	0.00097269	0.00250356	0.00191001	0.00269414	0.00279857	0.00390733	0.00390733		0.00257584	0.00044754	-0.00292482	-0.00329176	-0.00487247	0.00060145	-0.00070182		0.105622	0.0689316	0.039831	0.0164442	0.00754132	0.00545804	0.00923295		0.114494	0.0801496	0.0420831	0.0182496	0.00742243	0.00426382	0.00991106
	0.1625	-2.85023	0.00392442		0.1625	-3.74448	0.000355912										39.3	0.00147014	0.00328043	0.00278519	0.00310474	0.0033755	0.00425401	0.00425401		0.00256853	-4.228e-05	-0.0035531	-0.00348102	-0.00558885	-3.65e-05	-0.00081389		0.106058	0.0694659	0.0400066	0.0167235	0.00760211	0.00585893	0.00888516		0.114961	0.0809698	0.0428072	0.0183131	0.0080318	0.00430595	0.00970816
	0.163333	-2.84761	0.00392775		0.163333	-3.74341	0.000356222										39.5	0.0017517	0.00317578	0.00274422	0.00317179	0.00324916	0.0041232	0.0041232		0.00244521	-0.00022221	-0.00350917	-0.00390773	-0.00589972	-0.00037427	-0.00087884		0.106017	0.0694072	0.0400807	0.0167031	0.00689182	0.00614977	0.00871174		0.11498	0.0812186	0.042496	0.0184442	0.00842825	0.00450718	0.00982535
	0.164167	-2.84636	0.00392934		0.164167	-3.7415	0.000356774										39.7	0.00180049	0.00310073	0.00247997	0.00317068	0.00315373	0.00432612	0.00432612		0.00235845	-0.00074906	-0.00408283	-0.00411554	-0.0060946	-0.00037393	-0.00181525		0.106264	0.0699588	0.0405556	0.0166162	0.00665581	0.00623207	0.00885491		0.115067	0.0808783	0.0426327	0.0182954	0.00842112	0.00436467	0.00958755
	0.165	-2.85029	0.00392434		0.165	-3.7443	0.000355963										39.9	0.00131002	0.00262771	0.00185543	0.00240775	0.00265345	0.00387642	0.00387642		0.00179088	-0.00150759	-0.00480534	-0.00444932	-0.00642863	-0.00085502	-0.00236776		0.106527	0.070238	0.0407668	0.0168979	0.00659674	0.00641719	0.00924996		0.115311	0.0813563	0.0432597	0.0183606	0.00824283	0.00468647	0.00948498
	0.165833	-2.84421	0.00393206		0.165833	-3.74985	0.000354359										40.1	0.00047482	0.00237658	0.00114796	0.00185321	0.0022038	0.00306397	0.00306397		0.00218315	-0.00137497	-0.00462986	-0.00431236	-0.00626882	-0.0001808	-0.00206404		0.106713	0.0705524	0.0407467	0.0170146	0.0064095	0.00666282	0.00954386		0.115908	0.0823867	0.0438331	0.0186557	0.0089322	0.00523615	0.0094726
	0.166667	-2.84857	0.00392653		0.166667	-3.75372	0.000353237										40.3	-0.00022496	0.00160302	0.00068716	0.00153675	0.00195618	0.00253571	0.00253571		0.00225697	-0.0015205	-0.00436381	-0.00444878	-0.00646223	-0.00012668	-0.00197788		0.106614	0.0703863	0.0406375	0.0172911	0.0062595	0.00627913	0.00959522		0.116091	0.0821212	0.0438697	0.0182911	0.00875407	0.00550919	0.00951614
	0.1675	-2.85238	0.00392169		0.1675	-3.75468	0.000352961										40.5	-4.696e-05	0.00142132	0.00081323	0.00181818	0.00200973	0.00224832	0.00224832		0.00213437	-0.00118009	-0.00423113	-0.00441274	-0.00643001	-0.00012154	-0.00170402		0.106688	0.0700291	0.0406283	0.017267	0.00631451	0.00684451	0.0099209		0.116244	0.0825793	0.0435603	0.0177832	0.00792371	0.0052162	0.00954941
	0.168333	-2.84994	0.00392479		0.168333	-3.75378	0.00035322										40.7	-9.974e-05	0.00092033	0.00032803	0.00170971	0.00211303	0.00255489	0.00255489		0.00241307	-0.00083327	-0.00339095	-0.00432467	-0.00555377	0.00031676	-0.00152492		0.10761	0.0707948	0.0411022	0.0179429	0.00645079	0.00742822	0.0103363		0.116312	0.0822828	0.0433168	0.0177949	0.00748024	0.00452115	0.00914089
	0.169167	-2.85029	0.00392434		0.169167	-3.75074	0.0003541										40.9	0.00023072	0.00092879	0.00060497	0.00206905	0.00239289	0.0031568	0.0031568		0.00223287	-0.00070641	-0.00341375	-0.00441628	-0.00602718	0.00067089	-0.00165353		0.107548	0.0710013	0.0410358	0.0177779	0.00643589	0.00710111	0.0104945		0.116544	0.0823375	0.0435449	0.0177485	0.00729294	0.00459031	0.00903015
	0.17	-2.84755	0.00392782		0.17	-3.74192	0.000356654										41.1	6.151e-05	0.00079959	0.00080508	0.00199516	0.00263782	0.00274013	0.00274013		0.00304414	-4.78e-05	-0.00229727	-0.003943	-0.00515034	0.00155287	-0.00069579		0.10779	0.0708985	0.0407378	0.0178229	0.00618385	0.00696665	0.0102685		0.117015	0.0823091	0.0439847	0.0183384	0.00700272	0.00469659	0.0087718
	0.170833	-2.84946	0.0039254		0.170833	-3.74132	0.000356826										41.3	-0.00014832	0.00040078	0.00110227	0.00137639	0.0025841	0.00200788	0.00200788		0.00315355	0.00049557	-0.00167607	-0.00319125	-0.00475309	0.00201214	-0.00011548		0.107948	0.0711459	0.0409309	0.0180576	0.00600685	0.00678831	0.0103618		0.116916	0.0825286	0.0441231	0.0183435	0.00669641	0.00461934	0.00840456
	0.171667	-2.84714	0.00392835		0.171667	-3.74073	0.000356999										41.5	-0.00023061	0.00057385	0.00151084	0.00162916	0.00259049	0.00163852	0.00163852		0.00276675	0.00051389	-0.00138349	-0.0030553	-0.00483925	0.00187161	0.00023231		0.108617	0.07143	0.0408529	0.0186712	0.00618316	0.00674291	0.0106838		0.116736	0.082335	0.0444936	0.0186286	0.0068015	0.00484855	0.00901609
	0.1725	-2.83915	0.00393849		0.1725	-3.74508	0.000355739										41.7	-0.00042735	0.00071666	0.00125778	0.00166571	0.00214624	0.00133088	0.00133088		0.00268125	0.00032321	-0.00175258	-0.00316568	-0.00430607	0.00143214	-5.012e-05		0.109042	0.0720201	0.0412896	0.0194622	0.00676405	0.00751829	0.0112175		0.116342	0.0820062	0.0443957	0.0185196	0.0065483	0.0047533	0.00890373
	0.173333	-2.84469	0.00393145		0.173333	-3.74877	0.000354669										41.9	-0.00097923	0.00068724	0.00108617	0.00125564	0.00215055	0.00121827	0.00121827		0.00274154	0.00081494	-0.00159449	-0.00343625	-0.00442651	0.00123058	0.0002303		0.10907	0.0725823	0.0415979	0.0195278	0.006698	0.00728748	0.0111806		0.116268	0.0820981	0.0444189	0.0190945	0.00672519	0.00504673	0.00913586
	0.174167	-2.84553	0.00393039		0.174167	-3.74109	0.000356895										42.1	-0.0010175	0.00066219	0.00147154	0.00119654	0.00206848	0.0012761	0.0012761		0.00251638	0.0006062	-0.00164307	-0.00400193	-0.00436867	0.00106127	0.00053449		0.109319	0.0728504	0.0420638	0.0194698	0.00675672	0.00734823	0.0113416		0.115942	0.0820855	0.0443231	0.0189644	0.00666184	0.00514555	0.00968249
	0.175	-2.85298	0.00392093		0.175	-3.73983	0.000357257										42.3	-0.00067263	0.00069944	0.00236674	0.00124928	0.00258534	0.00157387	0.00157387		0.00303791	0.00069461	-0.00115886	-0.00367149	-0.00391209	0.00144614	0.00106871		0.109673	0.0737386	0.0426473	0.0193713	0.00723582	0.00764328	0.0117544		0.115779	0.0819447	0.0436271	0.0189152	0.00689656	0.00513663	0.00944669
	0.175833	-2.84904	0.00392593		0.175833	-3.74705	0.00035517										42.5	-0.00101795	0.00052829	0.00234604	0.000867	0.0030789	0.00154969	0.00154969		0.00300624	0.00058907	-0.00164675	-0.00347554	-0.00392159	0.00096291	0.00070736		0.109838	0.073935	0.0429349	0.0194482	0.00792222	0.00782988	0.0120242		0.115688	0.0825208	0.0441217	0.0190236	0.00718993	0.0054582	0.00942224
	0.176667	-2.84916	0.00392578		0.176667	-3.74436	0.000355946										42.7	-0.00138692	0.00019514	0.00205415	0.00058778	0.00300391	0.00155055	0.00155055		0.00314949	0.00010887	-0.0020338	-0.00387432	-0.00421258	0.00055784	-0.00014396		0.109685	0.0744965	0.0430235	0.0194575	0.0081584	0.00825133	0.0118066		0.115596	0.0827486	0.0441577	0.0191422	0.00745649	0.0055831	0.0088369
	0.1775	-2.8463	0.00392941		0.1775	-3.74722	0.000355118										42.9	-0.00096989	0.00054491	0.00228262	0.00045765	0.00349947	0.00173369	0.00173369		0.00367899	-0.00033907	-0.00140128	-0.00368128	-0.0039587	0.00068412	-0.00032396		0.1097	0.0744057	0.0425811	0.0197507	0.0081049	0.00838112	0.0113814		0.115661	0.0835584	0.0445699	0.019973	0.00792864	0.00598238	0.008756
	0.178333	-2.84344	0.00393304		0.178333	-3.74752	0.000355032										43.1	-0.00122448	0.00068408	0.00182488	0.00028404	0.0037116	0.00123122	0.00123122		0.00395955	6.03e-06	-0.00130488	-0.00314243	-0.0040234	0.00114982	-0.0001317		0.110084	0.074988	0.0430998	0.0201126	0.00853391	0.00865261	0.0113539		0.115264	0.083605	0.0446455	0.0196171	0.0075945	0.00596717	0.0084316
	0.179167	-2.84982	0.00392495		0.179167	-3.75098	0.000354031										43.3	-0.00090993	0.00128642	0.00231899	0.00047666	0.00358306	0.00152459	0.00152459		0.0039681	-0.0007707	-0.00189676	-0.00342718	-0.00446133	0.00089799	-0.00045019		0.110322	0.0751791	0.0433643	0.0204851	0.00832062	0.00856948	0.0113621		0.115224	0.0839881	0.0449719	0.0192038	0.00800231	0.00577497	0.00810612
	0.18	-2.84398	0.00393236		0.18	-3.74317	0.000356291										43.5	-0.00068118	0.00150786	0.00188657	0.00025178	0.0032997	0.00166822	0.00166822		0.00324656	-0.00068777	-0.00233303	-0.00344994	-0.00481854	0.00099342	-0.00108776		0.109951	0.07524	0.0440133	0.0203124	0.00801103	0.00858898	0.0115295		0.114847	0.0842959	0.0442132	0.0187614	0.00733489	0.00554595	0.00747616
	0.180833	-2.84785	0.00392744		0.180833	-3.74615	0.000355428										43.7	-0.00100892	0.00162945	0.00155925	0.00021756	0.00271028	0.00122114	0.00122114		0.00309055	-0.00094035	-0.00271346	-0.00354718	-0.00514034	0.0011496	-0.00163127		0.109917	0.0759258	0.0446433	0.0204068	0.00859686	0.00862865	0.0116137		0.114962	0.0842959	0.0448214	0.0187338	0.00687465	0.00519982	0.00747665
	0.181667	-2.84618	0.00392956		0.181667	-3.75348	0.000353306										43.9	-0.00137749	0.00137271	0.00098699	-0.00035548	0.00212574	0.00055338	0.00055338		0.00273272	-0.00101598	-0.00305679	-0.0031346	-0.00530986	0.00095182	-0.00131939		0.109674	0.0762469	0.0445548	0.0206908	0.0086559	0.00853814	0.0117445		0.11517	0.0849043	0.0455168	0.0187477	0.00704661	0.00545594	0.00735685
	0.1825	-2.84994	0.00392479		0.1825	-3.7483	0.000354807										44.1	-0.0013621	0.00166782	0.00128993	-3.939e-05	0.00186949	0.0007176	0.0007176		0.00333114	-0.00039868	-0.00256006	-0.00237915	-0.00462423	0.00150926	-0.00060768		0.109123	0.0762414	0.0447862	0.0201387	0.00839118	0.00797249	0.0111158		0.115826	0.0857786	0.0462267	0.0190868	0.00678842	0.00554096	0.00724822
	0.183333	-2.85554	0.00391768		0.183333	-3.7449	0.000355791										44.3	-0.00080374	0.00129037	0.00090018	0.00020838	0.0017661	0.00082401	0.00082401		0.00341421	-0.00071086	-0.00260357	-0.00233191	-0.00507458	0.00125856	-0.00061567		0.109096	0.0763553	0.0451269	0.0202647	0.00862709	0.00784481	0.0106244		0.116369	0.0865533	0.046816	0.0193309	0.00668471	0.00595125	0.0077911
	0.184167	-2.84654	0.00392911		0.184167	-3.74645	0.000355342										44.5	-2.872e-05	0.00139209	0.00088474	0.00036022	0.00194166	0.00124749	0.00124749		0.0033627	-0.00094854	-0.00282771	-0.00217036	-0.00488648	0.00074477	-0.00086569		0.109016	0.0765808	0.0451922	0.0198531	0.00876248	0.00830951	0.0105043		0.116872	0.0876166	0.0473292	0.0197087	0.00706324	0.00576848	0.0077789
	0.185	-2.84928	0.00392563		0.185	-3.74359	0.00035617										44.7	0.00084782	0.00170062	0.00061595	0.0006906	0.00242443	0.00209021	0.00209021		0.00349644	-0.00084045	-0.00273438	-0.00232279	-0.00497772	0.00065998	-0.00121002		0.109021	0.0766859	0.0456127	0.0199132	0.00853255	0.00804355	0.0101492		0.117208	0.088191	0.0481826	0.0199748	0.00731317	0.00623818	0.00770049
	0.185833	-2.8494	0.00392548		0.185833	-3.75658	0.000352409										44.9	0.00133939	0.00192786	0.00065728	0.00098405	0.00248904	0.00231047	0.00231047		0.00318178	-0.00104373	-0.00322586	-0.00232296	-0.00533974	0.00012729	-0.00118723		0.108569	0.0759839	0.0452656	0.0190313	0.00822742	0.00780824	0.00951931		0.117713	0.0886447	0.048948	0.0203179	0.00788626	0.00688014	0.00761078
	0.186667	-2.84868	0.00392638		0.186667	-3.74931	0.000354514										45.1	0.00098292	0.001948	0.00110317	0.00125684	0.00237924	0.00202762	0.00202762		0.00372961	-0.0013419	-0.00294361	-0.00201637	-0.00529315	-0.00056244	-0.00122963		0.108601	0.0750794	0.0448687	0.0188611	0.00775126	0.0074336	0.00910284		0.11803	0.0892154	0.0495241	0.0208998	0.00760555	0.00704809	0.00763559
	0.1875	-2.84463	0.00393153		0.1875	-3.73387	0.000358983										45.3	0.00051506	0.00193396	0.00128904	0.00102148	0.00174207	0.00179742	0.00179742		0.0040229	-0.00094253	-0.002774	-0.00163707	-0.00519184	-0.00019159	-0.00070081		0.108104	0.074248	0.0447604	0.0185993	0.0069206	0.00702928	0.00872893		0.118247	0.0889293	0.0495141	0.0206061	0.0077603	0.00697338	0.0073816
	0.188333	-2.84767	0.00392767		0.188333	-3.73644	0.000358241										45.5	0.00060738	0.00269393	0.00126526	0.00131329	0.0016813	0.0021274	0.0021274		0.00388908	-0.00103667	-0.00288593	-0.00201055	-0.00569137	-0.00054323	-0.00096483		0.107685	0.0739983	0.0444466	0.018152	0.00624949	0.0068349	0.00796078		0.118688	0.0893593	0.0500341	0.0216869	0.00849479	0.00767239	0.00798756
	0.189167	-2.8429	0.00393373		0.189167	-3.73447	0.00035881										45.7	0.00082632	0.00248904	0.00152792	0.00160405	0.00142514	0.00201018	0.00201018		0.00439958	-0.00033295	-0.00267899	-0.00168573	-0.00509258	-0.0004922	-0.00071711		0.107373	0.0740058	0.0441235	0.0177901	0.00608724	0.0060911	0.00747984		0.118526	0.0894557	0.0502122	0.0213096	0.00864705	0.00744923	0.00779663
	0.19	-2.84481	0.0039313		0.19	-3.74937	0.000354497										45.9	0.00137379	0.00253307	0.00193997	0.00196556	0.0017031	0.00231712	0.00231712		0.00453968	0.00034252	-0.00202219	-0.00147994	-0.00491507	7.013e-05	-0.00047864		0.107525	0.0741187	0.0436796	0.0171126	0.00565377	0.00531921	0.00717436		0.118272	0.0897494	0.0503778	0.0215939	0.00883837	0.00741865	0.00775785
	0.190833	-2.85459	0.00391889		0.190833	-3.74877	0.000354669										46.1	0.00139352	0.00167094	0.00228575	0.00144197	0.00161111	0.00188968	0.00188968		0.00505783	0.00141222	-0.0012418	-0.00083511	-0.00439682	0.00073155	3.784e-05		0.108009	0.0741804	0.0428793	0.0167458	0.00544366	0.00522542	0.00710711		0.117967	0.0902187	0.0500878	0.0215823	0.00933159	0.00753404	0.00805982
	0.191667	-2.84237	0.00393441		0.191667	-3.74329	0.000356257										46.3	0.00162807	0.00169433	0.00253069	0.00104981	0.00174218	0.00186844	0.00186844		0.00544089	0.00195204	-0.00046311	-0.00054874	-0.00388756	0.00114423	0.00024028		0.108232	0.0743041	0.0423445	0.0163995	0.00551069	0.00524202	0.00708171		0.117407	0.0901624	0.0495479	0.0213116	0.00937371	0.00694768	0.00751202
	0.1925	-2.84392	0.00393244		0.1925	-3.7393	0.000357413										46.5	0.00094402	0.00135666	0.00231577	0.00042317	0.00114954	0.00136141	0.00136141		0.00541676	0.00209011	-0.00049159	-0.0003368	-0.00374632	0.00072556	0.00018555		0.108359	0.0736539	0.0417609	0.016186	0.00544627	0.00500482	0.00673592		0.117682	0.0907789	0.0503034	0.0216911	0.00970754	0.00744645	0.00792979
	0.193333	-2.85065	0.00392389		0.193333	-3.74156	0.000356757										46.7	0.00044732	0.0009821	0.0021835	0.00020093	0.0008364	0.00050718	0.00050718		0.0049889	0.00123478	-0.00024601	-0.00103662	-0.00427187	0.00043009	7.442e-05		0.108796	0.0741745	0.0413768	0.0166787	0.00584449	0.00546514	0.00682095		0.117091	0.0908948	0.0504677	0.0220793	0.00989665	0.0072706	0.00812586
	0.194167	-2.84314	0.00393342		0.194167	-3.73602	0.000358362										46.9	0.0005389	0.00101309	0.00193561	-8.42e-05	0.00096598	0.00021044	0.00021044		0.00559403	0.00193078	0.00060668	-0.00022603	-0.00381283	0.00152186	0.0007467		0.109065	0.0742824	0.041717	0.0170235	0.00663149	0.00515836	0.00737925		0.116574	0.0906276	0.0506378	0.0225506	0.00980534	0.0070602	0.0081469
	0.195	-2.85137	0.00392298		0.195	-3.73846	0.000357654										47.1	6.082e-05	0.00127358	0.00144575	-0.00043735	0.00109277	5.077e-05	5.077e-05		0.00545927	0.00217548	0.00038673	-3.475e-05	-0.00375593	0.00142373	0.00112613		0.109104	0.0746302	0.0420286	0.0174704	0.0067572	0.00499859	0.00823599		0.116087	0.0902449	0.0509379	0.0224531	0.00946222	0.00641134	0.00803899
	0.195833	-2.84517	0.00393085		0.195833	-3.74138	0.000356809										47.3	-5.06e-06	0.001374	0.00127165	-0.00083752	0.00038331	4.886e-05	4.886e-05		0.0047891	0.00170697	-0.00018104	-0.00045707	-0.00402499	0.00121253	0.00105948		0.109295	0.0747708	0.0418695	0.0181472	0.00688955	0.00508413	0.00889116		0.116192	0.0903955	0.0511762	0.0227209	0.00982583	0.0061974	0.00836244
	0.196667	-2.85018	0.00392449		0.196667	-3.73453	0.000358793										47.5	-7.651e-05	0.00145056	0.00113814	-0.00105745	-4.754e-05	6.845e-05	6.845e-05		0.00461755	0.00208845	0.00011284	-0.0004104	-0.00413962	0.00159841	0.00131405		0.108831	0.0753497	0.0422823	0.0178355	0.00693611	0.00530119	0.00883694		0.115647	0.0901718	0.0511597	0.0228225	0.00917502	0.00591752	0.00814654
	0.1975	-2.84487	0.00393123		0.1975	-3.74144	0.000356792										47.7	-0.0004643	0.00107536	0.00092227	-0.00090302	-0.00048335	-0.00040515	-0.00040515		0.00468281	0.00207341	-3.099e-05	-0.00084936	-0.00377525	0.00162231	0.00136321		0.108655	0.0758373	0.0423787	0.0183368	0.00720879	0.00543096	0.00890525		0.115645	0.08977	0.0517164	0.0230877	0.00923057	0.00541948	0.00849991
	0.198333	-2.84499	0.00393108		0.198333	-3.74258	0.000356464										47.9	-0.00108025	0.00052684	0.00055087	-0.00123919	-0.00093756	-0.00067918	-0.00067918		0.00430916	0.00175166	-0.00044536	-0.00123504	-0.00366176	0.00126969	0.00126014		0.108654	0.0763788	0.0426699	0.0188226	0.00745191	0.00557969	0.0090613		0.115635	0.0903637	0.0521526	0.0233019	0.00972827	0.00589363	0.00892425
	0.199167	-2.84547	0.00393047		0.199167	-3.74037	0.000357102										48.1	-0.00078734	0.0007657	0.00090222	-0.00108413	-0.00106713	-0.00070785	-0.00070785		0.00470083	0.00161728	-0.00041859	-0.00142507	-0.003796	0.00160784	0.00116788		0.108964	0.0770181	0.0433513	0.0190264	0.00773866	0.00592707	0.00954011		0.116055	0.0911073	0.0523972	0.023693	0.00958512	0.00615	0.00930824
	0.2	-2.84553	0.00393039		0.2	-3.74413	0.000356015										48.3	-0.00046895	0.00051796	0.00060425	-0.00105799	-0.00064211	-0.0001852	-0.0001852		0.00429416	0.00109242	-0.00078269	-0.0018544	-0.00447102	0.00150286	0.00035182		0.109131	0.0773253	0.0436597	0.0193635	0.00771803	0.00656513	0.00940016		0.11588	0.0913811	0.0522961	0.0234313	0.00990642	0.00600621	0.0097304
	0.200833	-2.84725	0.0039282		0.200833	-3.7449	0.000355791										48.5	-0.00062238	0.00074371	0.00046398	-0.00119981	-0.00063785	7.68e-05	7.68e-05		0.00479022	0.00122132	-0.00054867	-0.00187064	-0.00373654	0.00154289	0.00038298		0.108788	0.077474	0.0439845	0.019366	0.0077007	0.00689784	0.00994367		0.116118	0.0917424	0.0525787	0.0235482	0.0100841	0.00620298	0.0100842
	0.201667	-2.8432	0.00393335		0.201667	-3.74728	0.000355101										48.7	-0.00020077	0.00125973	0.00067238	-0.00095343	-0.00040089	0.00076176	0.00076176		0.00501445	0.00131679	-0.00048881	-0.00204823	-0.00435699	0.00149684	0.00015703		0.108642	0.0773778	0.0445048	0.019509	0.00766742	0.00684509	0.00985102		0.116541	0.0921625	0.0529478	0.0232549	0.0103242	0.00702349	0.010487
	0.2025	-2.84123	0.00393584		0.2025	-3.74621	0.000355411										48.9	-0.00013804	0.0013911	0.00132571	-0.00053109	-0.00012544	0.0013862	0.0013862		0.00505764	0.00106763	-0.00047854	-0.00203247	-0.0045616	0.0009905	0.00031819		0.108472	0.0773253	0.044789	0.019706	0.00747963	0.00699705	0.00976877		0.117027	0.0924843	0.0529975	0.023333	0.010489	0.00702298	0.0105698
	0.203333	-2.8429	0.00393373		0.203333	-3.7477	0.00035498										49.1	-6.377e-05	0.00163903	0.00160239	-0.00011558	0.00015778	0.00169659	0.00169659		0.00551596	0.00076659	-0.00078665	-0.0020493	-0.00488528	0.00128465	9.479e-05		0.108088	0.0772009	0.0449969	0.019987	0.007115	0.00668107	0.00917158		0.117132	0.0923807	0.0528283	0.0227389	0.0101249	0.00681171	0.0103209
	0.204167	-2.85244	0.00392162		0.204167	-3.74353	0.000356188										49.3	-0.00029274	0.00153615	0.00158374	-0.00022099	2.319e-05	0.00169225	0.00169225		0.00571979	0.0010572	-0.00075561	-0.00136023	-0.00494697	0.0020975	0.00036825		0.107541	0.0775078	0.0453158	0.020071	0.00721561	0.00682443	0.00879211		0.117369	0.0925236	0.0527582	0.0224381	0.0104227	0.00726915	0.010077
	0.205	-2.84994	0.00392479		0.205	-3.73763	0.000357896										49.5	0.00047545	0.0019458	0.00182786	0.00066044	0.0006088	0.00237473	0.00237473		0.00586725	0.00128669	-0.00049635	-0.0010611	-0.00480643	0.00264621	0.00057375		0.107578	0.0783931	0.0455663	0.0202978	0.00767899	0.00701483	0.00860064		0.117632	0.0933644	0.0531002	0.0227365	0.0110422	0.0073152	0.00998804
	0.205833	-2.84803	0.00392722		0.205833	-3.74192	0.000356654										49.7	0.00082347	0.00159397	0.00184428	0.00112593	0.00079238	0.00227401	0.00227401		0.00579598	0.00149313	-0.00044556	-0.0007425	-0.00445576	0.00305203	0.00057684		0.10759	0.0783647	0.0455027	0.0201247	0.00779823	0.00659564	0.00860014		0.117391	0.0938381	0.053121	0.022429	0.0110315	0.00702763	0.00985353
	0.206667	-2.85667	0.00391624		0.206667	-3.75319	0.000353392										49.9	0.00125578	0.00177493	0.00222365	0.0017446	0.00164596	0.00315932	0.00315932		0.00552136	0.00178114	-0.00041166	-0.00059569	-0.00433375	0.00321472	0.00046012		0.108368	0.0789443	0.045306	0.0204466	0.00783144	0.00679085	0.00874043		0.117573	0.0941708	0.0532477	0.0226261	0.0113601	0.00724314	0.010019
	0.2075	-2.85822	0.00391427		0.2075	-3.7421	0.000356602										50.1	0.00132361	0.00176253	0.00276873	0.0020366	0.00223584	0.00353025	0.00353025		0.0053942	0.00229716	6.469e-05	-0.00052629	-0.00390593	0.00343969	0.00081148		0.108674	0.0789329	0.0450502	0.0208227	0.00785656	0.00717451	0.00841928		0.117392	0.0949424	0.0526712	0.0226207	0.0113999	0.00672315	0.00975884
	0.208333	-2.84219	0.00393463		0.208333	-3.73971	0.000357292										50.3	0.00147159	0.00191943	0.00310669	0.00209449	0.00212438	0.00374457	0.00374457		0.00486572	0.00178486	1.713e-05	-0.00096365	-0.00385115	0.00304901	0.00087072		0.10905	0.0790856	0.0454186	0.0209989	0.00782531	0.00765378	0.00836024		0.117211	0.0952875	0.0529967	0.0225779	0.0113188	0.00627219	0.0100774
	0.209167	-2.84857	0.00392653		0.209167	-3.74627	0.000355394										50.5	0.0008869	0.00187062	0.00251372	0.00192564	0.00216728	0.00324588	0.00324588		0.00431932	0.00143682	0.00012872	-0.00116035	-0.00418078	0.00311041	0.00093974		0.109195	0.0790923	0.0455634	0.0208285	0.00813708	0.0078443	0.00820692		0.116968	0.0952935	0.0531502	0.0230475	0.0112686	0.00663414	0.0103214
	0.21	-2.84797	0.00392729		0.21	-3.7449	0.000355791										50.7	0.0008353	0.001899	0.00245982	0.00219722	0.00209138	0.00345216	0.00345216		0.00408027	0.00085929	0.00013838	-0.0016374	-0.00429607	0.00318928	0.00095929		0.109504	0.0796778	0.0460306	0.0212159	0.00859482	0.00836313	0.00842523		0.116035	0.0946422	0.052551	0.0229349	0.0104911	0.00626811	0.00987463
	0.210833	-2.85351	0.00392025		0.210833	-3.74597	0.00035548										50.9	0.00124979	0.0022741	0.00240382	0.00227589	0.00234382	0.00374917	0.00374917		0.00415889	0.00125283	-3.001e-05	-0.00179639	-0.0040045	0.0029537	0.00091682		0.109334	0.0798376	0.0461708	0.0213012	0.00859172	0.00821109	0.00880757		0.11584	0.0945866	0.0528689	0.0238055	0.0104731	0.00622924	0.00995739
	0.211667	-2.85333	0.00392048		0.211667	-3.74562	0.000355584										51.1	0.00122811	0.00245127	0.00240529	0.00234642	0.00254442	0.00412596	0.00412596		0.00380844	0.00086201	-0.0004736	-0.00194112	-0.00405052	0.00232193	0.00090446		0.109639	0.079825	0.0463006	0.0214702	0.00842015	0.00868617	0.00933159		0.115775	0.0951964	0.0534889	0.0242444	0.0105708	0.0063374	0.0100781
	0.2125	-2.84445	0.00393176		0.2125	-3.74061	0.000357033										51.3	0.00111411	0.00225767	0.00254844	0.00269881	0.00206274	0.00426768	0.00426768		0.00373995	0.0009075	-0.00057121	-0.00243139	-0.00414857	0.00244485	0.00055246		0.109712	0.0797672	0.0465454	0.0216237	0.00827323	0.00917844	0.00907385		0.115999	0.0952352	0.0535026	0.0242964	0.0102398	0.00642638	0.00990365
	0.213333	-2.85673	0.00391617		0.213333	-3.74019	0.000357154										51.5	0.00082739	0.00205724	0.00272024	0.00258519	0.00172511	0.00405347	0.00405347		0.0035029	0.000487	-0.00061851	-0.00308124	-0.00425604	0.00166541	1.445e-05		0.109779	0.0802872	0.0470665	0.0213017	0.00809881	0.00940253	0.00906692		0.115834	0.0953539	0.0538212	0.0252735	0.0104863	0.00684864	0.0101793
	0.214167	-2.85816	0.00391435		0.214167	-3.7446	0.000355877										51.7	0.00032951	0.0015056	0.00227705	0.00236865	0.0011605	0.0034642	0.0034642		0.00336231	0.0002741	-0.00121176	-0.00356227	-0.00446414	0.00118035	-0.00059156		0.109748	0.0801131	0.0471028	0.0212661	0.00818166	0.00947935	0.0092024		0.116082	0.0954811	0.0538488	0.0254425	0.0105519	0.00686068	0.0104752
	0.215	-2.84636	0.00392934		0.215	-3.74693	0.000355204										51.9	-0.00035998	0.00126859	0.00164695	0.00144049	0.00058127	0.00267012	0.00267012		0.00325901	-0.00018545	-0.00143341	-0.00432734	-0.00491849	0.00073438	-0.00081962		0.110252	0.0803446	0.0474375	0.0213085	0.00837783	0.00984903	0.00963569		0.116242	0.0961317	0.0540311	0.0260846	0.0108936	0.00746552	0.0106676
	0.215833	-2.85608	0.003917		0.215833	-3.74705	0.00035517										52.1	-0.00036098	0.00130787	0.00138785	0.00080972	0.00043738	0.0025383	0.0025383		0.00349295	0.00029255	-0.00142915	-0.00413426	-0.00548919	0.00040306	-0.00103193		0.110308	0.0802514	0.047892	0.0212785	0.00812749	0.00958309	0.0105156		0.116556	0.0964922	0.0546086	0.0268018	0.0110509	0.00785849	0.0113639
	0.216667	-2.86263	0.00390867		0.216667	-3.74818	0.000354842										52.3	-0.00028142	0.00115029	0.00101385	0.00047339	0.00038999	0.00273339	0.00273339		0.00339194	0.00044832	-0.00098231	-0.00419977	-0.00551515	0.00013319	-0.00115157		0.109638	0.0797538	0.0478907	0.0211433	0.00731113	0.00941211	0.0104763		0.116225	0.0963099	0.0550404	0.0266553	0.0110284	0.0075433	0.0110027
	0.2175	-2.84588	0.00392994		0.2175	-3.74085	0.000356964										52.5	-0.00044824	0.00098326	0.00042753	-6.543e-05	-0.00020373	0.00215198	0.00215198		0.00442667	0.00154084	-0.00038719	-0.00362195	-0.00453359	0.00072376	-0.00030714		0.109435	0.0801348	0.0481161	0.0210126	0.00693508	0.00877279	0.0103871		0.116965	0.0969176	0.0556324	0.0274882	0.011623	0.00809409	0.0112779
	0.218333	-2.85125	0.00392313		0.218333	-3.74043	0.000357085										52.7	3.943e-05	0.00095416	0.00032679	-8.498e-05	-0.00043376	0.00202794	0.00202794		0.00465228	0.00151989	-0.00021307	-0.00357568	-0.00490661	0.0006375	-0.00032305		0.108903	0.0802788	0.047987	0.0209556	0.00671467	0.00791584	0.00967934		0.117301	0.0973901	0.0558826	0.0277523	0.0123785	0.00864854	0.0112457
	0.219167	-2.84946	0.0039254		0.219167	-3.74281	0.000356395										52.9	4.222e-05	0.00052585	0.00017555	-0.00015721	-0.00046984	0.00221948	0.00221948		0.0046638	0.00149273	-0.00052379	-0.00379825	-0.00450682	0.00020542	-0.00030702		0.108583	0.080281	0.047789	0.020544	0.00669679	0.00787896	0.0097121		0.117651	0.0975451	0.0561304	0.0274885	0.0125522	0.00884909	0.0110547
	0.22	-2.85023	0.00392442		0.22	-3.73805	0.000357775										53.1	8.656e-05	0.0003331	-0.00048669	-5e-07	-0.00049611	0.00192099	0.00192099		0.00502401	0.00151325	-0.00131127	-0.00401044	-0.00481399	0.00011388	-0.0003883		0.108106	0.0803561	0.0476888	0.0204142	0.00690555	0.00780096	0.00959984		0.117236	0.0972122	0.0556584	0.0270225	0.01228	0.0085684	0.0106108
	0.220833	-2.85238	0.00392169		0.220833	-3.73423	0.000358879										53.3	-0.00017288	0.00030836	-0.00028227	-7.638e-05	-0.00031556	0.00159422	0.00159422		0.00483861	0.00191022	-0.00131659	-0.0035979	-0.00463479	0.00033388	0.00016803		0.107912	0.0805814	0.0474795	0.0205413	0.00742275	0.00798901	0.00967198		0.117408	0.0976076	0.0562691	0.0274403	0.0126978	0.00942514	0.0107814
	0.221667	-2.85763	0.00391503		0.221667	-3.74794	0.000354911										53.5	-0.0001947	0.00022275	-0.00016734	0.00018846	0.00015472	0.00209192	0.00209192		0.00511786	0.00240787	-0.00137926	-0.00328676	-0.00440755	0.00108809	0.00046394		0.108483	0.081088	0.0477184	0.0209578	0.00781047	0.00815184	0.0099619		0.117377	0.0977521	0.056567	0.0278635	0.0131158	0.00962101	0.0108471
	0.2225	-2.84928	0.00392563		0.2225	-3.73894	0.000357516										53.7	-0.00032368	0.00019824	-0.00022641	5.298e-05	0.00054562	0.00182727	0.00182727		0.00481666	0.00246593	-0.00181491	-0.00322512	-0.00421587	0.00121418	0.00047493		0.108764	0.0806513	0.0468393	0.0208515	0.00713945	0.00744048	0.0098699		0.117165	0.0978305	0.0567708	0.027847	0.0130592	0.0102108	0.0111264
	0.223333	-2.84976	0.00392502		0.223333	-3.73697	0.000358086										53.9	-0.00024608	0.00021844	6.392e-05	0.00013465	0.00090517	0.00202877	0.00202877		0.00488175	0.00243716	-0.00157112	-0.0028924	-0.00395478	0.00129367	0.00112321		0.109012	0.0808525	0.0465283	0.0212811	0.00697761	0.007119	0.00958455		0.11721	0.0978526	0.0570987	0.02783	0.0130041	0.0102204	0.0115627
	0.224167	-2.85023	0.00392442		0.224167	-3.74401	0.00035605										54.1	-0.00039688	0.00044786	-0.00020622	0.00011617	0.00073159	0.00196078	0.00196078		0.00495261	0.00238873	-0.00099429	-0.00250296	-0.00385166	0.00145069	0.00131711		0.109164	0.0810923	0.0466338	0.0208691	0.0073274	0.00722001	0.00913093		0.116666	0.0978266	0.0567843	0.0277049	0.0125554	0.00992918	0.0111607
	0.225	-2.84928	0.00392563		0.225	-3.748	0.000354894										54.3	0.00017427	0.00062967	0.00012846	0.00027897	0.00076853	0.0019121	0.0019121		0.00470247	0.00179744	-0.00097505	-0.00246712	-0.00397502	0.00168613	0.00143165		0.109172	0.0814501	0.0465716	0.0205299	0.00703531	0.00689809	0.00863078		0.116185	0.0975579	0.0569193	0.0276469	0.0122782	0.00991689	0.0111762
	0.225833	-2.85286	0.00392109		0.225833	-3.7387	0.000357585										54.5	0.00023729	0.00154543	0.00054648	0.00057404	0.00145868	0.0017812	0.0017812		0.00488413	0.00195805	-0.00068272	-0.00215793	-0.00423975	0.00213494	0.00170739		0.108876	0.0811452	0.0464492	0.0199024	0.00691962	0.00641164	0.00801441		0.115636	0.0972829	0.0564016	0.0271895	0.0116333	0.00979949	0.0106324
	0.226667	-2.86108	0.00391064		0.226667	-3.73864	0.000357603										54.7	7.42e-06	0.00132281	0.00107467	0.00096039	0.00068209	0.00149941	0.00149941		0.0049887	0.0018436	-0.00115155	-0.00223964	-0.00398604	0.00183623	0.00161954		0.108912	0.0813174	0.0468066	0.0204565	0.00724457	0.00628642	0.00802725		0.115066	0.09706	0.0565008	0.0269122	0.0112974	0.00947713	0.0101215
	0.2275	-2.85959	0.00391253		0.2275	-3.74448	0.000355912										54.9	0.00016802	0.00108832	0.00163937	0.00117282	0.00084602	0.00119899	0.00119899		0.00501779	0.00226745	-0.00128563	-0.00199013	-0.00403055	0.00155795	0.00142982		0.108769	0.0813044	0.046996	0.020537	0.00744352	0.00600986	0.00788237		0.115401	0.0978406	0.0573764	0.0273566	0.0116532	0.00990339	0.0107532
	0.228333	-2.85494	0.00391844		0.228333	-3.74645	0.000355342										55.1	0.00016447	0.00113687	0.00206789	0.00169736	0.00090545	0.00085976	0.00085976		0.00551253	0.00230403	-0.00104359	-0.0015625	-0.00383852	0.0019718	0.00160637		0.109284	0.0815484	0.0474129	0.0212992	0.00822886	0.00607229	0.00818768		0.114931	0.0978322	0.0575861	0.0266863	0.0111631	0.00944172	0.0101353
	0.229167	-2.8497	0.0039251		0.229167	-3.74782	0.000354945										55.3	-0.00031803	0.00112281	0.00224563	0.00166374	0.00049357	0.00044319	0.00044319		0.00560219	0.00209822	-0.00079592	-0.00189092	-0.00391672	0.00163224	0.00129884		0.109089	0.0818459	0.0478488	0.0213205	0.00826561	0.00590159	0.00796292		0.114889	0.0974557	0.0576008	0.0260295	0.0103211	0.00901206	0.00975747
	0.23	-2.85089	0.00392358		0.23	-3.74919	0.000354548										55.5	-0.00068017	0.00120209	0.00208651	0.00144804	0.00044059	-0.00027756	-0.00027756		0.00526152	0.00174778	-0.0008142	-0.00206729	-0.00418279	0.00112637	0.00118363		0.109172	0.0819621	0.047919	0.0209438	0.00838373	0.00529968	0.00783636		0.114626	0.0975602	0.0578645	0.0261899	0.0100268	0.00888079	0.00969298
	0.230833	-2.85691	0.00391594		0.230833	-3.74991	0.000354341										55.7	-0.00091582	0.00133506	0.00189735	0.00098158	0.00011575	-0.00057106	-0.00057106		0.00505993	0.00185221	-0.00104495	-0.0025404	-0.00440563	0.00104798	0.00085901		0.108736	0.0819869	0.0478486	0.0207852	0.00817621	0.00538372	0.00791357		0.114339	0.0973424	0.0576244	0.0254922	0.00928053	0.00796142	0.00933221
	0.231667	-2.84308	0.0039335		0.231667	-3.73572	0.000358448										55.9	-0.00102601	0.00129489	0.00194748	0.00034608	0.00017006	-0.0007162	-0.0007162		0.00469513	0.00134205	-0.00129652	-0.00296037	-0.0047215	0.00085764	0.00065173		0.10853	0.0817436	0.0480098	0.0206885	0.00789572	0.00528429	0.00791295		0.114607	0.0974129	0.0579305	0.0252984	0.00946553	0.00762466	0.00913631
	0.2325	-2.84505	0.003931		0.2325	-3.73709	0.000358051										56.1	-0.00130171	0.00088455	0.00157672	-0.00010444	-0.00020399	-0.0009169	-0.0009169		0.00425844	0.00112844	-0.00124993	-0.00281773	-0.00502995	0.00070154	0.00012611		0.108991	0.0823902	0.0487057	0.0210758	0.00804244	0.00498079	0.00860796		0.114213	0.0971639	0.0581633	0.0250375	0.00956182	0.00751711	0.0093062
	0.233333	-2.84743	0.00392797		0.233333	-3.75152	0.000353876										56.3	-0.00075054	0.00079329	0.00160856	0.0002492	-0.00014983	-0.00096099	-0.00096099		0.0040192	0.00088158	-0.00101409	-0.00282725	-0.00453238	0.00093543	-0.00011025		0.109501	0.0828551	0.0489518	0.0211718	0.00818416	0.00506073	0.00866094		0.114302	0.097128	0.0580166	0.0249868	0.00960523	0.0070922	0.00863364
	0.234167	-2.84839	0.00392676		0.234167	-3.74633	0.000355377										56.5	-0.00068654	0.00052639	0.00183817	0.00033047	-0.00019763	-0.00061215	-0.00061215		0.00422162	0.00092158	-0.00101187	-0.0024111	-0.00414642	0.00154499	-0.00010368		0.110196	0.0837882	0.0501095	0.0214963	0.00923677	0.00531441	0.00884267		0.115127	0.0981159	0.0588651	0.0261527	0.0103503	0.00794999	0.00976046
	0.235	-2.83879	0.00393895		0.235	-3.74812	0.000354859										56.7	7.933e-05	0.00060344	0.00189095	0.00072878	0.00029988	0.00027592	0.00027592		0.00350527	0.00027905	-0.00162573	-0.00281565	-0.00448127	0.00093597	-0.00037367		0.110149	0.0836211	0.0498448	0.021764	0.00957627	0.0058523	0.00908242		0.114877	0.0981737	0.0588381	0.0259989	0.0105089	0.00805726	0.00996964
	0.235833	-2.84874	0.00392631		0.235833	-3.74687	0.000355221										56.9	0.0002226	0.00081289	0.00188055	0.00102504	0.00077106	0.00119045	0.00119045		0.00343155	0.00025725	-0.00221562	-0.00320897	-0.00448389	0.00034841	-0.00068842		0.11046	0.0837907	0.0501658	0.0219538	0.010076	0.0068223	0.00980624		0.114529	0.0977509	0.0588509	0.0257218	0.0101278	0.0079394	0.00987227
	0.236667	-2.85167	0.0039226		0.236667	-3.74538	0.000355653										57.1	0.00077283	0.0011939	0.00193963	0.00156062	0.00184225	0.00177522	0.00177522		0.00314162	0.00035178	-0.00243071	-0.00301054	-0.00491981	6.682e-05	-0.00089311		0.110607	0.0837799	0.0503004	0.022464	0.00992629	0.00691391	0.00953882		0.114044	0.0977328	0.0586263	0.0257192	0.00966185	0.0077965	0.00990726
	0.2375	-2.85739	0.00391533		0.2375	-3.74264	0.000356447										57.3	0.00067463	0.00127223	0.00224181	0.0015231	0.00220178	0.00235367	0.00235367		0.0029382	0.00084317	-0.00186419	-0.00229175	-0.00441356	0.00081182	-0.00065274		0.110829	0.0833279	0.0502618	0.0225868	0.00984323	0.00766744	0.00950817		0.114347	0.0978063	0.0593761	0.0265495	0.0101304	0.00850551	0.0101957
	0.238333	-2.8522	0.00392192		0.238333	-3.73882	0.000357551										57.5	0.00090371	0.00117074	0.00238819	0.00128678	0.0023274	0.00316251	0.00316251		0.00307161	0.00059279	-0.00215255	-0.00216661	-0.00447285	0.00071994	-0.00114563		0.110981	0.0834484	0.0504569	0.0229125	0.00993093	0.00797667	0.00958435		0.114459	0.0979326	0.0596269	0.0269318	0.0104893	0.008629	0.0104748
	0.239167	-2.85304	0.00392086		0.239167	-3.73167	0.000359621										57.7	0.00090146	0.00141267	0.00250099	0.00121265	0.00289344	0.0032105	0.0032105		0.00301041	0.00020494	-0.00190663	-0.0022778	-0.00463825	0.00051034	-0.00125891		0.110699	0.0831688	0.0500024	0.0230365	0.00958704	0.00821915	0.00962856		0.114807	0.0982003	0.0602043	0.0275052	0.0107725	0.00919027	0.0107514
	0.24	-2.86061	0.00391125		0.24	-3.72952	0.000360243										57.9	0.00100158	0.00170261	0.00253754	0.00134871	0.00296465	0.00386288	0.00386288		0.00351551	-9.811e-05	-0.00127274	-0.00152727	-0.00471854	0.00049526	-0.00091338		0.110554	0.0832385	0.0501825	0.0231025	0.00962323	0.00825567	0.00927946		0.115032	0.0982975	0.060561	0.0282757	0.01096	0.00969847	0.0112522
	0.240833	-2.85143	0.0039229		0.240833	-3.7356	0.000358483										58.1	0.00183517	0.00271799	0.00303417	0.00221204	0.00328628	0.00456052	0.00456052		0.00390607	-0.00045727	-0.00099346	-0.00163051	-0.00540183	0.00027815	-0.00095783		0.110432	0.0833642	0.0504767	0.0228372	0.00934186	0.00807947	0.0089651		0.115156	0.0988514	0.0610506	0.0286928	0.0116239	0.0104786	0.0108715
	0.241667	-2.85137	0.00392298		0.241667	-3.74669	0.000355273										58.3	0.00240797	0.00357694	0.00374431	0.00272641	0.00368984	0.00475087	0.00475087		0.00399509	-0.00049202	-0.00140712	-0.00210081	-0.0056221	4.898e-05	-0.00092416		0.109841	0.0832338	0.05019	0.0226459	0.008512	0.00782027	0.00808343		0.115288	0.0993773	0.0616608	0.0291691	0.0121954	0.0105868	0.0107986
	0.2425	-2.84624	0.00392949		0.2425	-3.74633	0.000355377										58.5	0.00200953	0.00362594	0.00390476	0.00266794	0.00388087	0.00435571	0.00435571		0.00470436	-4.375e-05	-0.00167625	-0.00189197	-0.00563764	-0.00039571	-0.00068298		0.109257	0.0828324	0.0502007	0.0224092	0.00843949	0.00747874	0.00764599		0.115714	0.0999216	0.0619584	0.0297141	0.0128735	0.0107535	0.0110901
	0.243333	-2.85465	0.00391881		0.243333	-3.74115	0.000356878										58.7	0.00215052	0.00337189	0.00380342	0.00258175	0.00327211	0.00404871	0.00404871		0.00481565	0.00028046	-0.00172557	-0.00194365	-0.00538879	-0.00062457	-0.0005101		0.109053	0.083042	0.0503244	0.0230127	0.00899735	0.00742486	0.0076833		0.115537	0.0995879	0.0624892	0.0298255	0.0132644	0.0104626	0.0105864
	0.244167	-2.85	0.00392472		0.244167	-3.74758	0.000355014										58.9	0.00206258	0.00333395	0.00367555	0.00220303	0.00341392	0.00402667	0.00402667		0.00486782	-0.00014007	-0.00174871	-0.00212149	-0.00575353	-0.00094261	-0.00030179		0.109115	0.0828486	0.0502317	0.022813	0.00886686	0.00721746	0.00725947		0.115588	0.0998293	0.0627444	0.0297016	0.013319	0.010031	0.0107272
	0.245	-2.85566	0.00391753		0.245	-3.74597	0.00035548										59.1	0.00178344	0.00349095	0.00339568	0.00200352	0.00305256	0.00357853	0.00357853		0.00478763	1.916e-05	-0.00156592	-0.00244329	-0.00587936	-0.00068204	0.00018835		0.108677	0.0824415	0.0500411	0.0226123	0.00866739	0.00677627	0.00694545		0.115268	0.099931	0.0632003	0.0295453	0.0129999	0.00926887	0.0102465
	0.245833	-2.85614	0.00391692		0.245833	-3.74538	0.000355653										59.3	0.00137209	0.00320037	0.00314697	0.00164306	0.00279752	0.00346864	0.00346864		0.00535593	0.00056952	-0.00106656	-0.00184864	-0.00503099	-0.00034587	0.00108191		0.108349	0.0821668	0.0495187	0.0221272	0.00843293	0.00632704	0.00647677		0.114845	0.0995223	0.0628149	0.0289003	0.0122448	0.00846105	0.00939715
	0.246667	-2.84821	0.00392699		0.246667	-3.74001	0.000357206										59.5	0.0007633	0.00285029	0.00273531	0.00115015	0.00246306	0.00291366	0.00291366		0.00485152	0.00056691	-0.00135207	-0.00223014	-0.00501827	-0.00016304	0.00108703		0.108347	0.0818774	0.0488642	0.0218631	0.00770799	0.00581776	0.00634014		0.114262	0.0994165	0.0626208	0.0284907	0.0121185	0.0077614	0.00896465
	0.2475	-2.84171	0.00393524		0.2475	-3.74234	0.000356533										59.7	0.00026781	0.00199097	0.00219218	0.00016117	0.00150049	0.0020988	0.0020988		0.00505359	0.00048668	-0.00143423	-0.00256001	-0.00480426	6.733e-05	0.00121281		0.108238	0.0820903	0.0491283	0.0220021	0.00764999	0.00568636	0.00669176		0.1138	0.0992379	0.0623292	0.0281329	0.0119743	0.00714671	0.00873417
	0.248333	-2.84106	0.00393607		0.248333	-3.73989	0.00035724										59.9	-0.00029021	0.00146044	0.00150538	-0.00035569	0.0005478	0.00149856	0.00149856		0.00497938	0.00039612	-0.00167688	-0.00248623	-0.00472414	-6.672e-05	0.00121076		0.10824	0.0821856	0.0493742	0.0222388	0.0076193	0.0053705	0.00657587		0.11365	0.0991382	0.0623249	0.0278281	0.0118867	0.00694851	0.00861618
	0.249167	-2.85023	0.00392442		0.249167	-3.7446	0.000355877										60.1	-0.00065717	0.00127195	0.00079718	-0.00045107	-9.611e-05	0.00113276	0.00113276		0.00492031	0.00063366	-0.00127096	-0.00216294	-0.00471468	6.593e-05	0.00151117		0.109619	0.0834508	0.0504225	0.0231655	0.00901565	0.00576324	0.00807855		0.113262	0.0989823	0.0619367	0.0281152	0.011895	0.00699474	0.00875581
	0.25	-2.85023	0.00392442		0.25	-3.7418	0.000356688										60.3	-0.00057121	0.00140249	0.00071845	-0.00025354	-0.00058604	0.00044649	0.00044649		0.00521765	0.00083908	-0.00159647	-0.00213348	-0.00499524	0.0002359	0.00143209		0.110261	0.0836448	0.0512505	0.0235553	0.00958649	0.00585844	0.00873313		0.113327	0.0991686	0.0625886	0.0286354	0.012251	0.00639856	0.00902337
	0.250833	-2.84213	0.00393471		0.250833	-3.74097	0.00035693										60.5	-0.00110216	0.00109755	0.00043484	-0.00041122	-0.00083382	0.00053163	0.00053163		0.00543133	0.0012716	-0.00138064	-0.00178847	-0.00506768	0.00070016	0.00137459		0.110539	0.0837771	0.0519761	0.0242068	0.0100001	0.00631809	0.00930006		0.113514	0.09955	0.0631376	0.029327	0.0123804	0.00655024	0.00973954
	0.251667	-2.84141	0.00393562		0.251667	-3.74448	0.000355912										60.7	-0.00121536	0.00102899	0.00011911	-0.00020933	-0.00110395	0.00076611	0.00076611		0.00518446	0.00140594	-0.00203442	-0.00212321	-0.00546168	7.146e-05	0.00120084		0.110202	0.0834877	0.0520474	0.0245183	0.00970587	0.00649077	0.00956929		0.112979	0.0989962	0.0625419	0.0290185	0.0117569	0.00581351	0.00933959
	0.2525	-2.85029	0.00392434		0.2525	-3.7412	0.000356861										60.9	-0.00151528	0.00099466	-0.00039369	-0.00072332	-0.001422	0.00075055	0.00075055		0.00578695	0.0020052	-0.00156404	-0.00154939	-0.00490727	0.00070763	0.00139147		0.110242	0.0834937	0.0525146	0.0246365	0.00968024	0.00663536	0.0097537		0.112767	0.0985147	0.062386	0.0289317	0.0113721	0.00537985	0.0088408
	0.253333	-2.85423	0.00391934		0.253333	-3.73942	0.000357378										61.1	-0.00117955	0.00092193	-0.00040796	-0.00097882	-0.00114303	0.00075397	0.00075397		0.00575116	0.00235	-0.00105753	-0.0011241	-0.00462333	0.00155809	0.00135143		0.110302	0.083418	0.0528978	0.0246471	0.00967024	0.00663792	0.00990513		0.112933	0.0985931	0.0619632	0.0286894	0.0108147	0.00517684	0.0087482
	0.254167	-2.84851	0.00392661		0.254167	-3.74317	0.000356291										61.3	-0.00172977	0.00059756	-0.00063713	-0.00144898	-0.00200189	0.00053885	0.00053885		0.00616015	0.00262863	-0.00102357	-0.00133933	-0.00422719	0.00228375	0.00157848		0.11013	0.0833518	0.0533071	0.0248876	0.00971717	0.00716271	0.0100143		0.112865	0.0987285	0.0620329	0.0292551	0.0111372	0.00499069	0.00867012
	0.255	-2.84255	0.00393418		0.255	-3.74675	0.000355256										61.5	-0.00155628	0.00077371	-0.0002504	-0.00115294	-0.00187162	0.0007942	0.0007942		0.00642578	0.00257669	-0.00151166	-0.00123016	-0.00418962	0.00254097	0.00126935		0.110667	0.084491	0.0542834	0.0256436	0.0103987	0.00815482	0.0108276		0.112891	0.0988992	0.062176	0.0289901	0.0112776	0.00526155	0.00900143
	0.255833	-2.84934	0.00392555		0.255833	-3.74591	0.000355498										61.7	-0.00157166	0.00095059	9.06e-05	-0.00063825	-0.0014406	0.00088642	0.00088642		0.00667954	0.00243505	-0.00126045	-0.00112301	-0.00439857	0.00259947	0.00094211		0.110673	0.0847423	0.0548705	0.0260629	0.00979311	0.00887403	0.0113999		0.112779	0.0990963	0.0626915	0.0291268	0.0110489	0.00565493	0.00882273
	0.256667	-2.8525	0.00392154		0.256667	-3.74454	0.000355894										61.9	-0.00071936	0.00173986	0.00086519	0.00023389	-0.00141208	0.00142275	0.00142275		0.00673815	0.00239609	-0.00099656	-0.00094268	-0.00402508	0.0026059	0.00109195		0.110671	0.0850463	0.0553618	0.0263313	0.00951247	0.0090011	0.0113627		0.113251	0.099477	0.0631967	0.0293707	0.0114917	0.00628597	0.00890419
	0.2575	-2.84135	0.00393569		0.2575	-3.73995	0.000357223										62.1	0.00024875	0.00215216	0.00148467	0.00100015	-0.00088633	0.00154433	0.00154433		0.00637191	0.00231412	-0.00091067	-0.00145448	-0.00399802	0.00203389	0.00104685		0.110904	0.0856296	0.0562729	0.0265167	0.00979728	0.00937015	0.0113584		0.114076	0.100413	0.0637458	0.0295779	0.0127373	0.00707755	0.00937471
	0.258333	-2.83945	0.00393811		0.258333	-3.74514	0.000355722										62.3	0.00021164	0.00207201	0.0015808	0.00110165	-0.00032178	0.00158419	0.00158419		0.00600613	0.0024776	-0.00119387	-0.00130643	-0.00384448	0.001635	0.00063456		0.11097	0.085782	0.0561055	0.0265098	0.00993681	0.00991741	0.0110276		0.114615	0.10078	0.0642215	0.0299164	0.013182	0.0071926	0.00985429
	0.259167	-2.8404	0.0039369		0.259167	-3.74043	0.000357085										62.5	0.00019093	0.00183116	0.00197571	0.00124698	0.00035315	0.00153189	0.00153189		0.00572071	0.00231369	-0.0009568	-0.00142951	-0.00388513	0.00133422	0.00056498		0.110804	0.0859208	0.055943	0.0265008	0.0103043	0.0100978	0.0106846		0.115444	0.100977	0.0645011	0.0299976	0.0136317	0.00745805	0.0103658
	0.26	-2.84171	0.00393524		0.26	-3.73965	0.000357309										62.7	8.29e-06	0.00171143	0.00142404	0.0010305	9.205e-05	0.00117887	0.00117887		0.00518471	0.00221038	-0.00043325	-0.0013789	-0.00388953	0.00140201	0.00027133		0.111084	0.0858536	0.0554038	0.0262348	0.01036	0.0100332	0.0102336		0.115704	0.100983	0.0649886	0.0300972	0.013771	0.00780093	0.0105282
	0.260833	-2.84064	0.0039366		0.260833	-3.74156	0.000356757										62.9	-0.00011572	0.00158875	0.00173112	0.00132493	0.0008388	0.00138813	0.00138813		0.0050385	0.00174134	-0.0005011	-0.00175628	-0.00380976	0.00148934	0.00034847		0.111224	0.0858843	0.054921	0.0260892	0.0103401	0.0101489	0.00966112		0.116082	0.101775	0.0657239	0.0304708	0.013941	0.00833182	0.0114663
	0.261667	-2.83968	0.00393781		0.261667	-3.73924	0.00035743										63.1	9.29e-06	0.00144861	0.0018396	0.00192031	0.00111151	0.001362	0.001362		0.00503065	0.00203028	-0.00041026	-0.00172387	-0.00301347	0.0015491	0.00039879		0.110654	0.085381	0.0542622	0.0256592	0.0103898	0.00952926	0.00908263		0.11616	0.101932	0.0657425	0.030227	0.0141107	0.00881112	0.0116714
	0.2625	-2.84344	0.00393304		0.2625	-3.74109	0.000356895										63.3	-0.00087224	0.00064759	0.00126952	0.00163522	0.0006078	0.00129935	0.00129935		0.00583045	0.00225316	0.00040085	-0.00112852	-0.00177289	0.0020389	0.00096462		0.11103	0.0861159	0.0533654	0.0259616	0.0107407	0.00911996	0.00910463		0.115717	0.101842	0.0654187	0.0300286	0.01451	0.00919601	0.0114176
	0.263333	-2.83402	0.003945		0.263333	-3.74067	0.000357016										63.5	-0.00115213	0.00035419	0.00107278	0.00123502	0.00042653	0.00118188	0.00118188		0.00504426	0.0016476	-0.00014812	-0.00175424	-0.00218249	0.00152418	0.00053137		0.111387	0.0864749	0.0533261	0.0261658	0.0109179	0.00906017	0.00927905		0.115754	0.102191	0.0659976	0.0298606	0.0144989	0.00954506	0.0120167
	0.264167	-2.82931	0.00395098		0.264167	-3.73608	0.000358345										63.7	-0.00095398	0.00039365	0.00113779	0.00130673	0.00028996	0.00116575	0.00116575		0.00503787	0.00131814	-0.00018465	-0.00193121	-0.00216362	0.00110099	0.00048349		0.111371	0.0871435	0.0535506	0.0264418	0.0115279	0.00862772	0.00907134		0.115523	0.102418	0.0662187	0.0301589	0.0145119	0.00970302	0.012209
	0.265	-2.81924	0.00396377		0.265	-3.73638	0.000358258										63.9	-0.00101316	0.00083923	0.00068103	0.00129076	0.00031727	0.00123973	0.00123973		0.00499093	0.00118593	-0.00015854	-0.00136211	-0.002093	0.00105579	0.00052318		0.111029	0.0874283	0.053085	0.0265667	0.0113119	0.00862236	0.00857714		0.115415	0.102567	0.0665454	0.0304058	0.0147265	0.00966503	0.0123208
	0.265833	-2.82526	0.00395613		0.265833	-3.74305	0.000356326										64.1	-0.00107187	0.00119918	0.00070197	0.00093171	0.00042638	0.00130337	0.00130337		0.00514533	0.00079848	3.037e-05	-0.00122724	-0.00240142	0.00140025	0.0008254		0.11103	0.087784	0.0531693	0.0264377	0.0122301	0.00905401	0.00898588		0.115493	0.102467	0.0666618	0.0308225	0.0151729	0.00997275	0.0121458
	0.266667	-2.82931	0.00395098		0.266667	-3.74126	0.000356843										64.3	-0.00169698	0.00108604	0.00061533	0.00065946	-2.885e-05	0.00061079	0.00061079		0.00459672	-8.686e-05	-0.00086811	-0.00168935	-0.00330514	0.00088769	0.0001318		0.11042	0.0870497	0.0528173	0.0261162	0.0117598	0.00815037	0.00836452		0.115242	0.102412	0.0672524	0.0309892	0.0155248	0.00988049	0.0116711
	0.2675	-2.82997	0.00395015		0.2675	-3.73894	0.000357516										64.5	-0.00237609	0.00074076	0.00035218	3.628e-05	-0.00013831	0.00118341	0.00118341		0.00457981	-1.804e-05	-0.00071111	-0.00127103	-0.00358833	0.00057593	0.00025158		0.110225	0.0868354	0.0525887	0.0257788	0.011697	0.00810243	0.00818619		0.115305	0.102938	0.0675155	0.0317613	0.0156497	0.0102596	0.0116359
	0.268333	-2.83408	0.00394493		0.268333	-3.74842	0.000354773										64.7	-0.00244992	0.0009252	0.00026725	-0.00054916	-0.00044457	0.00114276	0.00114276		0.00462153	-0.00043808	-0.00123433	-0.00155053	-0.00386432	0.0001741	0.00045151		0.109671	0.0865043	0.0521031	0.0251029	0.0110883	0.00738522	0.0078955		0.115006	0.102052	0.0674467	0.0315458	0.0153422	0.00977098	0.0109809
	0.269167	-2.82633	0.00395477		0.269167	-3.74925	0.000354531										64.9	-0.00221413	0.00098461	-0.0001422	-0.00109252	-0.00049597	0.00108508	0.00108508		0.00472693	-0.00029276	-0.00112565	-0.00133463	-0.00376971	0.00052249	0.00113504		0.109751	0.086468	0.051972	0.0248896	0.0110248	0.00696333	0.00788975		0.114642	0.101624	0.0671826	0.0313331	0.0150852	0.00915237	0.0102574
	0.27	-2.82592	0.0039553		0.27	-3.7387	0.000357585										65.1	-0.00211651	0.00105302	-0.00037945	-0.00142171	-0.00045077	0.00072816	0.00072816		0.00412455	-0.00091694	-0.00175901	-0.00172724	-0.00423542	0.00053779	0.00066076		0.109761	0.0864414	0.0526937	0.0248776	0.0111107	0.00681668	0.00838804		0.113657	0.101536	0.0665772	0.0309346	0.014099	0.00872555	0.00944215
	0.270833	-2.82979	0.00395038		0.270833	-3.73602	0.000358362										65.3	-0.00207033	0.00118558	-0.00012575	-0.00075513	-0.00047262	0.00088404	0.00088404		0.00375107	-0.00150476	-0.00274555	-0.00266211	-0.004939	-0.00019062	0.00018638		0.10968	0.08615	0.0530362	0.0250089	0.0107747	0.00674305	0.00826295		0.113236	0.101526	0.0665826	0.0314397	0.0135896	0.009163	0.00877244
	0.271667	-2.82794	0.00395272		0.271667	-3.7353	0.000358569										65.5	-0.00145566	0.00164992	0.00051483	-0.00019137	-0.00014716	0.0011943	0.0011943		0.00343218	-0.00159625	-0.00297814	-0.00234237	-0.00531777	-0.00051097	-0.00036758		0.110228	0.0867636	0.0541629	0.0254824	0.0115988	0.00752862	0.00928798		0.113589	0.101322	0.0670025	0.0312232	0.0129226	0.00918928	0.00851401
	0.2725	-2.82073	0.00396188		0.2725	-3.73232	0.000359432										65.7	-0.00078573	0.00186581	0.00078512	-0.00013177	-0.00034151	0.00117314	0.00117314		0.00320365	-0.00207049	-0.00314699	-0.00274322	-0.00579776	-0.00134289	-0.00081106		0.109784	0.0865487	0.0545243	0.0255283	0.0113609	0.00746223	0.0093926		0.113441	0.100842	0.0671669	0.0314131	0.0120142	0.00886673	0.00804988
	0.273333	-2.8196	0.00396332		0.273333	-3.74109	0.000356895										65.9	0.00026847	0.00203339	0.00138139	0.00038954	-8.727e-05	0.00130407	0.00130407		0.00266292	-0.0019681	-0.00300761	-0.00309353	-0.00609812	-0.0015237	-0.00114006		0.110153	0.0865632	0.0552499	0.026012	0.0122327	0.00784329	0.00963467		0.114099	0.101035	0.0675435	0.0319055	0.0126175	0.00887426	0.00847881
	0.274167	-2.819	0.00396408		0.274167	-3.7393	0.000357413										66.1	0.00042902	0.00161888	0.00113896	0.00045974	0.00045663	0.00112159	0.00112159		0.00274249	-0.00153779	-0.00301558	-0.00296409	-0.00644688	-0.00146942	-0.00102222		0.110423	0.0866646	0.0558206	0.0263971	0.0125798	0.008127	0.00982282		0.114016	0.100922	0.067188	0.0315169	0.0120935	0.00850157	0.00867427
	0.275	-2.81769	0.00396574		0.275	-3.73614	0.000358327										66.3	0.00020544	0.00154072	0.00116977	0.00056079	0.00096665	0.00153044	0.00153044		0.0026998	-0.0013578	-0.00309407	-0.00333855	-0.0068486	-0.00144584	-0.00132788		0.110036	0.0863464	0.055513	0.0260448	0.0122908	0.00775728	0.0098069		0.114391	0.10085	0.067463	0.0320309	0.0116447	0.00851752	0.00895716
	0.275833	-2.80964	0.00397596		0.275833	-3.73483	0.000358707										66.5	0.0004997	0.00166538	0.00189258	0.00091512	0.00131683	0.00143669	0.00143669		0.002792	-0.00077773	-0.00286969	-0.00370209	-0.00682851	-0.00153089	-0.00139433		0.109615	0.0862479	0.055144	0.0253497	0.0119127	0.00784368	0.00952855		0.114458	0.101076	0.0675978	0.0323352	0.0119788	0.00866377	0.00947079
	0.276667	-2.7985	0.00399011		0.276667	-3.74049	0.000357068										66.7	0.00074813	0.0017272	0.00180835	0.0013843	0.00159553	0.00180713	0.00180713		0.0030467	-0.00046841	-0.00273259	-0.0036561	-0.0064187	-0.00099174	-0.00162634		0.109547	0.0860997	0.0549016	0.0250575	0.0115371	0.00756379	0.00974721		0.114049	0.101047	0.0674488	0.0324514	0.0118676	0.00867266	0.00966582
	0.2775	-2.79617	0.00399306		0.2775	-3.73346	0.000359104										66.9	0.00147998	0.00176726	0.00253211	0.0017143	0.00218449	0.00233619	0.00233619		0.00284091	-0.00065656	-0.00328058	-0.00427519	-0.00646758	-0.00116131	-0.0019488		0.109564	0.0866048	0.0550053	0.0251037	0.0117559	0.00795066	0.0102019		0.113769	0.100914	0.0674098	0.0320548	0.0118806	0.00819596	0.00991751
	0.278333	-2.80869	0.00397717		0.278333	-3.73352	0.000359086										67.1	0.00095972	0.00109066	0.00198157	0.00116752	0.00168389	0.00183902	0.00183902		0.00311843	-0.00046192	-0.00314685	-0.00402126	-0.0060014	-0.00089774	-0.00172138		0.109333	0.0867453	0.0551397	0.0246838	0.0114747	0.00785776	0.01048		0.113315	0.100427	0.0670791	0.0315404	0.0124691	0.00767814	0.00958697
	0.279167	-2.79719	0.00399178		0.279167	-3.73167	0.000359621										67.3	0.0004052	0.00063285	0.00170848	0.00024685	0.00117312	0.00185637	0.00185637		0.00369556	-3.163e-05	-0.00239425	-0.00335145	-0.00558597	0.00041787	-0.00094075		0.109597	0.0877796	0.0555064	0.0248484	0.0114665	0.00794673	0.0109952		0.113433	0.100859	0.0673103	0.0319036	0.012856	0.00774198	0.0100298
	0.28	-2.8019	0.0039858		0.28	-3.73292	0.000359259										67.5	0.00101479	0.00092466	0.00233595	1.013e-05	0.00168505	0.00193463	0.00193463		0.00366932	-0.00011453	-0.00256135	-0.00324699	-0.00581879	0.00078508	-0.00083806		0.109298	0.0877204	0.0557631	0.024745	0.0118274	0.00814689	0.0108095		0.113182	0.101129	0.0676307	0.0313923	0.0130088	0.00703394	0.010531
	0.280833	-2.80374	0.00398345		0.280833	-3.73745	0.000357948										67.7	0.00102667	0.0008343	0.00251108	-9.119e-05	0.00138518	0.00201168	0.00201168		0.00406599	0.0001115	-0.00215422	-0.00275177	-0.00564228	0.00151972	-0.00035998		0.109027	0.0878261	0.0558688	0.0246009	0.0113662	0.00861847	0.0105278		0.112351	0.100927	0.0671106	0.0313442	0.0132085	0.0063269	0.00993005
	0.281667	-2.80207	0.00398557		0.281667	-3.74138	0.000356809										67.9	0.00051674	0.00063359	0.00226938	-0.0003652	0.00168191	0.00209369	0.00209369		0.00424366	0.00022105	-0.00201436	-0.00228501	-0.00557783	0.00222827	0.00012814		0.108874	0.0876325	0.0559351	0.0247159	0.0113151	0.00905099	0.010314		0.11234	0.101386	0.0679004	0.0320226	0.0136576	0.00632351	0.0101453
	0.2825	-2.80732	0.00397891		0.2825	-3.74401	0.00035605										68.1	-0.00020763	0.00038673	0.00218508	-0.00073809	0.00101558	0.00209535	0.00209535		0.00407998	0.00016564	-0.00219166	-0.00260683	-0.00582563	0.00197156	-0.00010678		0.108534	0.0868383	0.0557923	0.0242028	0.0114406	0.00884825	0.00995147		0.112533	0.101726	0.0683905	0.0323579	0.0142379	0.00645066	0.0100611
	0.283333	-2.7982	0.00399049		0.283333	-3.7393	0.000357413										68.3	-0.00122044	-0.00055138	0.00139564	-0.00079967	0.0003441	0.00159527	0.00159527		0.00392249	0.00021618	-0.00226937	-0.00225254	-0.00633476	0.00181064	-7.097e-05		0.108436	0.0863571	0.0557127	0.0242458	0.0108909	0.0084239	0.00974222		0.112644	0.102159	0.0690909	0.0324406	0.0149313	0.00629547	0.0100128
	0.284167	-2.79099	0.00399965		0.284167	-3.74389	0.000356084										68.5	-0.00176317	-0.00095241	0.00073177	-0.00130347	-0.000372	0.00144052	0.00144052		0.00439744	0.00072621	-0.00180573	-0.00168968	-0.0061061	0.00177304	0.00049042		0.108439	0.0859695	0.0555668	0.0237791	0.0105427	0.0084595	0.0093468		0.112951	0.102843	0.0704533	0.0332054	0.0157321	0.00689059	0.0104333
	0.285	-2.78807	0.00400336		0.285	-3.7393	0.000357413										68.7	-0.00187116	-0.00107709	0.00035262	-0.00083824	-0.00053097	0.00092812	0.00092812		0.00486732	0.00091465	-0.0016971	-0.00120509	-0.00507391	0.0024143	0.00111907		0.108217	0.0856354	0.0554371	0.0238798	0.0105271	0.00840341	0.00926763		0.112991	0.102876	0.0710907	0.0330672	0.0159905	0.00717454	0.0102473
	0.285833	-2.78389	0.00400865		0.285833	-3.74424	0.000355981										68.9	-0.00190031	-0.00116364	-1.125e-05	-0.00041328	-0.00052009	0.00096503	0.00096503		0.00459381	0.00110884	-0.00138372	-0.00115471	-0.00488084	0.00229406	0.0012194		0.108091	0.0856098	0.0560143	0.0243535	0.0110738	0.00857153	0.0091976		0.11257	0.103455	0.071266	0.0333842	0.0159848	0.00765047	0.010144
	0.286667	-2.77293	0.00402258		0.286667	-3.74395	0.000356067										69.1	-0.00196759	-0.00080456	0.00011279	0.00012607	-0.00025328	0.00111296	0.00111296		0.00419876	0.00037924	-0.00143627	-0.00171504	-0.00502303	0.00195959	-0.00011346		0.107903	0.0853935	0.0561084	0.024485	0.0112563	0.00851695	0.00928129		0.112472	0.103553	0.0712621	0.0336462	0.0156278	0.00823889	0.00930951
	0.2875	-2.77317	0.00402228		0.2875	-3.748	0.000354894										69.3	-0.00206388	-0.00068401	0.0005495	0.00056156	-0.00015728	0.00099512	0.00099512		0.00460654	0.00042977	-0.0007788	-0.00159521	-0.00467831	0.00169337	-3.705e-05		0.108342	0.0858857	0.0567354	0.0252628	0.0116838	0.00888637	0.00879612		0.113135	0.103587	0.0713029	0.0344932	0.0156487	0.00905577	0.00966416
	0.288333	-2.77847	0.00401554		0.288333	-3.74305	0.000356326										69.5	-0.00163368	-0.00023252	0.00054196	0.00081867	-0.000359	0.00129756	0.00129756		0.00477572	0.00056969	-0.00031257	-0.00108432	-0.00431421	0.00172106	-9.953e-05		0.108511	0.086514	0.0573197	0.0256847	0.0124428	0.00911273	0.00927546		0.113937	0.103968	0.0716544	0.0346517	0.0159905	0.00946004	0.0100188
	0.289167	-2.77436	0.00402076		0.289167	-3.73346	0.000359104										69.7	-0.00145198	-0.00028367	0.00046646	0.00083918	-0.00035468	0.00115757	0.00115757		0.00487566	0.00020474	-0.00046964	-0.00120229	-0.0042795	0.00118542	-0.00030885		0.10834	0.0865359	0.0568296	0.0257993	0.0123311	0.0089007	0.0087935		0.114161	0.103944	0.0715115	0.0351272	0.0161168	0.00983162	0.0103134
	0.29	-2.76619	0.00403113		0.29	-3.73381	0.000359										69.9	-0.00146971	0.00029098	0.00058767	0.00132295	0.00025861	0.00119442	0.00119442		0.00478357	0.00030349	-0.00035533	-0.00143577	-0.00422692	0.00114386	-0.00053514		0.108875	0.0868092	0.0569623	0.0265901	0.0127139	0.0091656	0.00914095		0.11405	0.104065	0.0713701	0.0351519	0.0161122	0.00988205	0.00975519
	0.290833	-2.76077	0.00403802		0.290833	-3.73834	0.000357689										70.1	-0.00200023	0.00013142	-0.00015402	0.00086526	-6.893e-05	0.00059315	0.00059315		0.00516592	0.0010834	-0.00041136	-0.00116577	-0.00360545	0.00101638	-0.00026938		0.108684	0.0875859	0.0569596	0.0269568	0.0128487	0.00946506	0.00948961		0.113883	0.104026	0.0713165	0.0353393	0.0154123	0.0103	0.00940819
	0.291667	-2.76947	0.00402697		0.291667	-3.74103	0.000356912										70.3	-0.00167172	0.00058304	0.00025999	0.00065556	0.00018226	0.00041307	0.00041307		0.00496713	0.0012891	-0.00039032	-0.00137677	-0.00331423	0.00036246	-0.00077595		0.10881	0.0879321	0.0564195	0.0266184	0.012219	0.00911533	0.00955701		0.114195	0.104106	0.0717303	0.0356848	0.0155784	0.0109457	0.00986267
	0.2925	-2.7535	0.00404725		0.2925	-3.74299	0.000356343										70.5	-0.00147354	0.00088302	0.00032516	0.0007237	0.00036774	0.00019779	0.00019779		0.00529593	0.00173771	-0.0002201	-0.00110407	-0.00282071	-7.214e-05	-0.00074638		0.108773	0.0885205	0.056502	0.0266515	0.0119179	0.00985254	0.00979315		0.113577	0.104094	0.0718068	0.0352115	0.0156406	0.0108366	0.00996958
	0.293333	-2.7492	0.0040527		0.293333	-3.73411	0.000358914										70.7	-0.00129562	0.00103325	-0.00028687	0.00073495	0.0003612	0.00025062	0.00025062		0.00577885	0.00198866	0.00021713	-0.00087605	-0.00253083	0.00028544	-0.00052941		0.109214	0.0893921	0.0567743	0.0271967	0.012401	0.0103232	0.010306		0.113222	0.103206	0.0714251	0.0343371	0.0149591	0.0105531	0.00966457
	0.294167	-2.75296	0.00404794		0.294167	-3.74162	0.00035674										70.9	-0.00110966	0.00107908	-0.00015617	0.00042039	0.00061818	3.749e-05	3.749e-05		0.00539456	0.00194702	4e-06	-0.00117484	-0.00305489	-7.42e-06	-0.00064337		0.109641	0.0905396	0.0574781	0.0275104	0.0130704	0.0108238	0.0110991		0.113282	0.103237	0.071385	0.0338468	0.014869	0.0101094	0.00973369
	0.295	-2.76357	0.00403446		0.295	-3.74013	0.000357171										71.1	-0.00107503	0.00084892	-0.00023118	5.404e-05	0.00113151	-0.00028017	-0.00028017		0.00539	0.00201949	5.76e-06	-0.00122428	-0.00321483	0.00018649	-0.00038081		0.109895	0.0913973	0.0580347	0.027906	0.0132833	0.0107969	0.0116905		0.112809	0.102629	0.0707229	0.0333731	0.0147161	0.010012	0.00968249
	0.295833	-2.75522	0.00404506		0.295833	-3.73965	0.000357309										71.3	-0.00086491	0.000823	0.00030025	-0.00017807	0.00166409	-5.598e-05	-5.598e-05		0.00521446	0.00192006	2.04e-05	-0.00137427	-0.00360651	0.00017069	-0.00055005		0.110158	0.091844	0.0580947	0.0279914	0.0140678	0.0110043	0.011935		0.112882	0.103152	0.0707147	0.0331811	0.0144572	0.00970469	0.0103276
	0.296667	-2.74628	0.00405641		0.296667	-3.74311	0.000356309										71.5	-0.00018995	0.00093538	0.00069512	0.00017648	0.00191564	0.00031423	0.00031423		0.00490904	0.00150217	-0.00029525	-0.00192199	-0.00415049	-0.00043653	-0.0009288		0.110222	0.0912968	0.0581597	0.028213	0.0143312	0.0111678	0.0119538		0.112663	0.102834	0.0708064	0.0327768	0.0144657	0.00923137	0.0103424
	0.2975	-2.7439	0.00405944		0.2975	-3.74371	0.000356136										71.7	1.297e-05	0.00060521	0.00059085	0.00016918	0.00172659	0.00047369	0.00047369		0.00467937	0.00161222	-0.00063393	-0.00208698	-0.00478698	-0.00095904	-0.00102641		0.110512	0.0915139	0.0579819	0.0281214	0.0138264	0.0112884	0.0121103		0.112304	0.102295	0.0706018	0.0331299	0.0140833	0.00895556	0.0101646
	0.298333	-2.74462	0.00405853		0.298333	-3.74061	0.000357033										71.9	-0.00025981	0.00033763	0.00013177	0.00035126	0.00217938	0.00059004	0.00059004		0.00415644	0.00148309	-0.00110134	-0.00258655	-0.00528375	-0.00152724	-0.00145165		0.11071	0.0911935	0.0581268	0.0282161	0.0142599	0.0107197	0.0121219		0.113023	0.102724	0.071698	0.0334276	0.014466	0.0086998	0.0109076
	0.299167	-2.73722	0.00406792		0.299167	-3.73799	0.000357792										72.1	9.69e-06	0.0002166	0.00028131	0.00072293	0.00192	0.00083212	0.00083212		0.00371416	0.00113044	-0.00162903	-0.00313823	-0.00593638	-0.00258992	-0.00203477		0.110355	0.0906973	0.0580256	0.0278774	0.0136827	0.0102953	0.0118382		0.113717	0.102911	0.0722086	0.0335683	0.0150865	0.00869772	0.0111616
	0.3	-2.73424	0.0040717		0.3	-3.73292	0.000359259										72.3	-9.64e-06	4.83e-06	-2.586e-05	0.00088093	0.00244281	0.0008255	0.0008255		0.00392216	0.00134399	-0.00129798	-0.00248741	-0.00593954	-0.00205647	-0.0011266		0.110293	0.090517	0.0582244	0.0278819	0.0133554	0.0105136	0.0118804		0.114452	0.103019	0.0722945	0.0336317	0.0151428	0.00870218	0.0111004
	0.300833	-2.7318	0.0040748		0.300833	-3.72767	0.000360777										72.5	0.00018281	-0.00014452	0.00012547	0.00117769	0.00261333	0.0014192	0.0014192		0.00434523	0.00162945	-0.00090157	-0.00197116	-0.00533413	-0.00105144	-0.00036565		0.110202	0.0900579	0.0585329	0.0278777	0.0135801	0.0107684	0.0114279		0.114608	0.103332	0.0726441	0.0341259	0.0155917	0.00885289	0.011351
	0.301667	-2.729	0.00407836		0.301667	-3.73518	0.000358603										72.7	0.00053808	-2.003e-05	0.00015844	0.00152308	0.00325208	0.00194563	0.00194563		0.00432437	0.00195774	-0.0006227	-0.00200003	-0.00495577	-0.00037059	-0.00039285		0.11025	0.0900339	0.0590241	0.0286106	0.0137378	0.0109643	0.0112199		0.115413	0.103991	0.0729466	0.0346297	0.0161899	0.00916112	0.0118497
	0.3025	-2.72888	0.00407851		0.3025	-3.74621	0.000355411										72.9	0.00097707	0.00049381	0.00075846	0.00142731	0.00380683	0.0027013	0.0027013		0.00413652	0.00186977	-0.00045546	-0.00277725	-0.00550949	-0.00054925	-0.0007484		0.109999	0.0900634	0.0592926	0.0284838	0.0135523	0.0103869	0.0109426		0.115838	0.104151	0.073255	0.0352006	0.0164649	0.00917016	0.0117412
	0.303333	-2.72638	0.00408169		0.303333	-3.74585	0.000355515										73.1	0.00070535	0.00064084	0.00120177	0.00107825	0.00339322	0.00273723	0.00273723		0.00439052	0.00173433	-2.321e-05	-0.0030267	-0.00574096	-0.00043707	-0.00059741		0.110243	0.090089	0.0599843	0.0288109	0.0135894	0.0106138	0.0113209		0.116461	0.104157	0.073507	0.0357165	0.0166147	0.00915088	0.0112727
	0.304167	-2.72739	0.00408041		0.304167	-3.73828	0.000357706										73.3	0.00044181	0.00055259	0.00147161	0.00064292	0.00312027	0.00240956	0.00240956		0.00506456	0.00250755	0.0005305	-0.0022908	-0.00518491	0.00068434	0.00087905		0.110557	0.0906315	0.0604679	0.0296095	0.0132489	0.0110316	0.0112571		0.116828	0.104725	0.0735859	0.036232	0.0172237	0.00943639	0.0117449
	0.305	-2.71797	0.00409236		0.305	-3.73739	0.000357965										73.5	0.00089679	0.00062392	0.00150717	0.00056737	0.00274001	0.00287056	0.00287056		0.00487631	0.0020766	0.00019153	-0.00205417	-0.005384	0.00080878	0.00088562		0.110317	0.0906125	0.0605698	0.0295218	0.0129999	0.0108456	0.0114885		0.117026	0.105188	0.0741969	0.0367903	0.0177977	0.00992211	0.0117542
	0.305833	-2.71165	0.00410039		0.305833	-3.74335	0.000356239										73.7	0.00026144	0.00076317	0.00205497	0.00020244	0.00268814	0.00276578	0.00276578		0.00438574	0.00197549	-0.00072072	-0.00248162	-0.00583652	7.273e-05	0.0005718		0.110187	0.0908018	0.0602772	0.0297864	0.0127807	0.0108325	0.0110932		0.116982	0.105339	0.0744358	0.0376474	0.0177104	0.00992753	0.0116813
	0.306667	-2.70832	0.00410463		0.306667	-3.73197	0.000359535										73.9	1.814e-05	0.00120759	0.00191774	1.386e-05	0.0022841	0.00261374	0.00261374		0.00416275	0.00259455	-0.00079307	-0.00269886	-0.00580808	0.00019239	0.00093512		0.110124	0.0910451	0.0605529	0.0300971	0.0129426	0.0110375	0.0114911		0.116534	0.105056	0.0743297	0.0377166	0.0172545	0.00993925	0.0111844
	0.3075	-2.70289	0.00411151		0.3075	-3.73489	0.00035869										74.1	-0.00028415	0.00110786	0.00138716	-0.00050114	0.00182863	0.00208939	0.00208939		0.00428768	0.00345233	-0.00063978	-0.00217484	-0.00497661	0.00043871	0.00174092		0.110142	0.0915019	0.061182	0.0303568	0.0127706	0.0115188	0.0116847		0.116116	0.104891	0.074468	0.0378993	0.017178	0.0102625	0.0111233
	0.308333	-2.70212	0.0041125		0.308333	-3.74722	0.000355118										74.3	-0.00040904	0.0011647	0.00144107	-0.00046149	0.00127043	0.00196732	0.00196732		0.00473842	0.00380724	-0.00041199	-0.00190931	-0.00451607	0.00062448	0.001931		0.11053	0.0918224	0.0613619	0.030381	0.0128153	0.0116046	0.0118897		0.115163	0.104349	0.0742963	0.0374973	0.0167226	0.00996701	0.0111274
	0.309167	-2.71279	0.00409895		0.309167	-3.74401	0.00035605										74.5	-0.00066801	0.00109348	0.00138368	-5.609e-05	0.00102304	0.00209358	0.00209358		0.00558944	0.0044774	-3.113e-05	-0.00161891	-0.00364793	0.00100575	0.00288804		0.110158	0.0919403	0.061533	0.0303281	0.0129994	0.0115804	0.0120042		0.11389	0.104097	0.0740324	0.0370433	0.0164946	0.0097257	0.0108161
	0.31	-2.7076	0.00410553		0.31	-3.73662	0.000358189										74.7	-0.00062376	0.0011457	0.00155275	0.00020257	0.0007691	0.00157338	0.00157338		0.00533608	0.0043159	9.832e-05	-0.00167309	-0.00330714	0.0013319	0.00308732		0.110741	0.0920257	0.0617015	0.0304776	0.013769	0.0118201	0.0121118		0.113055	0.103595	0.0736454	0.0366651	0.016275	0.00955055	0.0102789
	0.310833	-2.69192	0.00412544		0.310833	-3.74019	0.000357154										74.9	-0.00099427	0.00117196	0.00213835	0.00044834	0.00082816	0.00149668	0.00149668		0.004799	0.00377009	-0.00043379	-0.00199894	-0.003334	0.00119723	0.00277656		0.110706	0.0922912	0.0617736	0.0307573	0.0141311	0.0116449	0.0126429		0.112618	0.104299	0.074117	0.0370785	0.0163933	0.00985343	0.0106659
	0.311667	-2.69806	0.00411764		0.311667	-3.73489	0.00035869										75.1	-0.00101397	0.00089314	0.00229966	0.00038358	0.00108689	0.00145401	0.00145401		0.0046353	0.00330087	-0.0007567	-0.00229918	-0.00338784	0.00078902	0.00211995		0.110447	0.0922035	0.0614056	0.0301752	0.0141836	0.0112265	0.0124722		0.111776	0.103631	0.0742641	0.0368935	0.016139	0.00971309	0.0106479
	0.3125	-2.69407	0.00412271		0.3125	-3.72881	0.00036045										75.3	-0.00073044	0.00087838	0.00289725	0.00086251	0.00154644	0.00152207	0.00152207		0.00501965	0.00323843	-0.00051521	-0.00199773	-0.00285771	0.00111686	0.00220652		0.110179	0.0916787	0.0609936	0.0295463	0.0146278	0.0110527	0.0121269		0.111703	0.103932	0.0748385	0.0370698	0.0163177	0.00965994	0.0108524
	0.313333	-2.68799	0.00413043		0.313333	-3.73638	0.000358258										75.5	-0.00055038	0.00085687	0.0029976	0.00138788	0.0012973	0.00136256	0.00136256		0.00511831	0.00309337	-0.00076631	-0.00189257	-0.0025469	0.00109599	0.00190455		0.109861	0.0912916	0.0606972	0.0291648	0.0140556	0.0104134	0.0120199		0.111571	0.103476	0.0752524	0.0374679	0.0163922	0.0100671	0.0108128
	0.314167	-2.68257	0.00413732		0.314167	-3.74544	0.000355636										75.7	-0.00079622	0.00076945	0.0027835	0.0012879	0.00125274	0.00089756	0.00089756		0.00528961	0.00310215	-0.00077488	-0.00156519	-0.00256448	0.00110339	0.00190823		0.109346	0.0913905	0.0599545	0.0287865	0.0142275	0.0102365	0.0117195		0.111132	0.103396	0.0752904	0.0377024	0.0163759	0.0099544	0.0107935
	0.315	-2.67357	0.00414875		0.315	-3.74651	0.000355325										75.9	-0.00091627	0.00099183	0.00284822	0.001816	0.00127688	0.00141867	0.00141867		0.00518315	0.00314467	-0.0003946	-0.00091783	-0.00242114	0.00130946	0.00185143		0.109075	0.0910476	0.0603577	0.0287886	0.0145063	0.010108	0.0114923		0.111331	0.103209	0.0757409	0.0374965	0.0167048	0.00980356	0.0109289
	0.315833	-2.67947	0.00414126		0.315833	-3.74693	0.000355204										76.1	-0.00058438	0.00106018	0.00346227	0.00232197	0.00164572	0.00179921	0.00179921		0.00567598	0.00278574	-0.00057388	-0.00051639	-0.00251535	0.00126636	0.00136108		0.108847	0.0912802	0.0605899	0.0288182	0.013764	0.0102595	0.0114891		0.111675	0.103194	0.0761915	0.0378006	0.0169683	0.0104695	0.0108747
	0.316667	-2.6775	0.00414375		0.316667	-3.74281	0.000356395										76.3	-0.00043966	0.00080551	0.00304823	0.00244366	0.00210407	0.00191924	0.00191924		0.00584121	0.00270601	-0.00033319	0.00016343	-0.00236967	0.00227186	0.00150967		0.108713	0.0912753	0.0607588	0.0291107	0.013986	0.0106321	0.0116759		0.11215	0.103425	0.0760846	0.0378952	0.0168426	0.0103145	0.010685
	0.3175	-2.67816	0.00414292		0.3175	-3.73757	0.000357913										76.5	-0.00065946	0.00069333	0.0026962	0.00186438	0.00192907	0.0025674	0.0025674		0.00563657	0.00228934	-0.00045244	0.00023854	-0.00271	0.0025742	0.00110151		0.108984	0.0921384	0.0611962	0.0298514	0.0146468	0.0113046	0.0120711		0.112525	0.103857	0.0769935	0.0382165	0.0174491	0.0103028	0.0110652
	0.318333	-2.66892	0.00415465		0.318333	-3.73954	0.000357344										76.7	-0.00038665	0.00141422	0.00265622	0.0017007	0.00167709	0.00273426	0.00273426		0.00539753	0.00208232	-0.00067965	-0.00023601	-0.0032602	0.00256435	0.0004908		0.109315	0.0921572	0.0614916	0.0305549	0.014638	0.0114605	0.0122232		0.113285	0.10424	0.0779158	0.038585	0.017637	0.0104006	0.0111881
	0.319167	-2.66576	0.00415867		0.319167	-3.74436	0.000355946										76.9	-0.00013428	0.00188178	0.00296024	0.00155963	0.00174332	0.00274592	0.00274592		0.00589008	0.00173743	-0.00025168	-0.00016589	-0.00328332	0.002614	0.00068109		0.109331	0.0923469	0.0619485	0.030898	0.0150056	0.0116605	0.0126285		0.113097	0.104688	0.0784806	0.0388191	0.0175826	0.0103211	0.0107512
	0.32	-2.66653	0.00415768		0.32	-3.7477	0.00035498										77.1	-0.00052937	0.00167154	0.00303797	0.00105589	0.00110928	0.00270379	0.00270379		0.00635881	0.0019149	-1.425e-05	5.074e-05	-0.00327811	0.00282844	0.00087274		0.109258	0.0925279	0.061977	0.0313594	0.0147333	0.0123505	0.0128574		0.113328	0.10498	0.078987	0.0389808	0.0171778	0.0103306	0.0111135
	0.320833	-2.65938	0.00416676		0.320833	-3.75038	0.000354203										77.3	-0.0004651	0.00145036	0.00298468	0.00086514	0.00106154	0.00293437	0.00293437		0.0067186	0.00217402	0.00016155	0.00061429	-0.00324393	0.0032595	0.00105565		0.109641	0.0929135	0.0624566	0.0324135	0.0147604	0.0128984	0.0126983		0.113463	0.10534	0.0791363	0.0391908	0.0172363	0.0101672	0.0112438
	0.321667	-2.65414	0.00417342		0.321667	-3.74174	0.000356705										77.5	-0.00038377	0.00141072	0.0029144	0.00090899	0.0011658	0.00334516	0.00334516		0.00624429	0.00171482	-2.709e-05	0.00026571	-0.00358736	0.00259161	0.00039514		0.109562	0.0926456	0.0626474	0.0324349	0.0151992	0.0127833	0.0124922		0.113523	0.105332	0.0789411	0.0394366	0.0168164	0.0102322	0.0114532
	0.3225	-2.6536	0.00417411		0.3225	-3.73709	0.000358051										77.7	-0.00098049	0.00110264	0.00289261	0.00056107	0.00123111	0.00332728	0.00332728		0.00600975	0.00240114	-0.00016622	5.595e-05	-0.00350957	0.00250753	0.00067161		0.109152	0.0922981	0.0626585	0.0329306	0.0154113	0.0125058	0.0122798		0.113848	0.105467	0.0787078	0.0391901	0.0166449	0.0101228	0.0117848
	0.323333	-2.65676	0.00417009		0.323333	-3.73834	0.000357689										77.9	-0.0007982	0.00096117	0.00225622	0.00030965	0.00094927	0.00320398	0.00320398		0.00646255	0.00307488	0.00033859	8.864e-05	-0.00307157	0.00290256	0.00136026		0.108898	0.0918317	0.062514	0.032789	0.0153564	0.0123715	0.0118257		0.113728	0.105173	0.0781616	0.0388865	0.0169754	0.0100957	0.0117048
	0.324167	-2.65294	0.00417494		0.324167	-3.73513	0.000358621										78.1	-0.00113626	0.00085054	0.00157982	0.00015412	0.00070159	0.00289898	0.00289898		0.00709411	0.00344541	0.00114103	0.00059552	-0.00203456	0.00333022	0.00212959		0.109248	0.0915672	0.0626313	0.0332218	0.0155565	0.0122206	0.0117519		0.113619	0.105298	0.0779636	0.0392425	0.0171927	0.0099898	0.0116947
	0.325	-2.64394	0.00418637		0.325	-3.7455	0.000355618										78.3	-0.00125187	0.000537	0.00124986	-6.055e-05	0.00033387	0.00279214	0.00279214		0.00747748	0.00304745	0.00112333	0.00014072	-0.00190279	0.00309578	0.00185989		0.109202	0.091478	0.0620798	0.0330001	0.0161908	0.0121917	0.0119013		0.113202	0.105292	0.0776001	0.038969	0.0169904	0.00955027	0.011787
	0.325833	-2.64972	0.00417902		0.325833	-3.74496	0.000355774										78.5	-0.00125479	0.00057474	0.00112494	8.785e-05	0.00069508	0.00222946	0.00222946		0.00712565	0.00264147	0.0010634	-0.00080216	-0.00214818	0.00284585	0.00186511		0.10886	0.0905665	0.0615713	0.0322314	0.0156815	0.0114781	0.0111984		0.113155	0.105621	0.0774408	0.0386138	0.0174018	0.00960319	0.0118237
	0.326667	-2.65127	0.00417706		0.326667	-3.74031	0.000357119										78.7	-0.0011801	0.00064913	0.00069403	1.572e-05	0.00045214	0.00177544	0.00177544		0.00639685	0.00183584	0.00082672	-0.00154392	-0.00256947	0.00250477	0.00145274		0.109105	0.089986	0.0618998	0.0321322	0.0161443	0.0116917	0.0110281		0.113487	0.105716	0.0775957	0.0387371	0.0174285	0.00991795	0.0116729
	0.3275	-2.6418	0.00418909		0.3275	-3.73971	0.000357292										78.9	-0.00104598	0.00038958	0.00069847	-0.00011526	0.00031903	0.00145164	0.00145164		0.0072185	0.00207255	0.00098947	-0.00158637	-0.00257313	0.00249446	0.00159621		0.108864	0.0899208	0.0619592	0.0320233	0.016043	0.0115816	0.0108374		0.113738	0.106193	0.0780926	0.0390937	0.0176099	0.0101543	0.012322
	0.328333	-2.64376	0.00418659		0.328333	-3.73918	0.000357447										79.1	-0.00046927	0.00010641	0.00063519	0.00020263	0.00090094	0.00187223	0.00187223		0.00728221	0.00206915	0.00079208	-0.00221158	-0.00287347	0.00220629	0.00154598		0.108753	0.0896729	0.0618597	0.0312921	0.0158405	0.0112443	0.0104126		0.114049	0.105904	0.0782286	0.039108	0.0177582	0.0103836	0.0124386
	0.329167	-2.64114	0.00418992		0.329167	-3.74514	0.000355722										79.3	-0.00011476	0.00038622	0.00075794	0.001115	0.00127162	0.00147924	0.00147924		0.00729804	0.00211019	0.00082544	-0.00254517	-0.00250633	0.00231232	0.00208035		0.109033	0.0897797	0.0620946	0.0312088	0.0157849	0.0111881	0.0104318		0.113996	0.105679	0.0782436	0.0389654	0.0181426	0.0106536	0.0124971
	0.33	-2.64406	0.00418621		0.33	-3.73912	0.000357465										79.5	0.00022864	0.00063561	0.00111776	0.00119395	0.0011097	0.00116799	0.00116799		0.00674835	0.00199506	0.00056978	-0.00277344	-0.00290128	0.00131094	0.00145238		0.109235	0.0902406	0.0623303	0.0308284	0.0153583	0.0113398	0.010392		0.113864	0.105753	0.0784932	0.0388763	0.0183103	0.0110559	0.0127864
	0.330833	-2.63697	0.00419522		0.330833	-3.73352	0.000359086										79.7	0.00010054	0.00101993	0.00072596	0.00106947	0.00053643	0.00114447	0.00114447		0.00685696	0.00193249	0.0006072	-0.0024734	-0.0033397	0.00137746	0.00183446		0.109023	0.0905845	0.062257	0.0305415	0.0151588	0.011374	0.0107181		0.114016	0.10597	0.0789093	0.0386401	0.0184682	0.0112791	0.0127452
	0.331667	-2.62207	0.00421414		0.331667	-3.73042	0.000359984										79.9	0.00032634	0.00125769	0.00099841	0.00141718	0.00020594	0.00150751	0.00150751		0.00677828	0.00194905	0.00066477	-0.00192196	-0.00333262	0.00123951	0.0020002		0.109063	0.090627	0.0622272	0.0301455	0.014705	0.0112689	0.0112136		0.114066	0.105684	0.0789574	0.0384769	0.0186086	0.011232	0.0126549
	0.3325	-2.62547	0.00420983		0.3325	-3.73304	0.000359224										80.1	-8.944e-05	0.00110872	0.00074992	0.00118983	9.431e-05	0.00100932	0.00100932		0.00643705	0.0011319	0.00011911	-0.00263705	-0.00355204	0.00081295	0.00147835		0.109157	0.0907704	0.0621956	0.0300698	0.0146243	0.0114406	0.0119902		0.114851	0.106112	0.0795376	0.0387854	0.0188518	0.0118701	0.0124807
	0.333333	-2.62493	0.00421051		0.333333	-3.73626	0.000358293										80.3	-0.00023417	0.00098307	0.00033727	0.00099318	8.066e-05	0.00081323	0.00081323		0.00583169	0.00101274	-0.00024806	-0.00291808	-0.00368068	0.00036467	0.00144568		0.109525	0.0913011	0.0618807	0.0302416	0.0150275	0.0115943	0.0124292		0.115618	0.106577	0.0802647	0.0395192	0.0193293	0.0126504	0.0126752
	0.334167	-2.62314	0.00421278		0.334167	-3.73983	0.000357257										80.5	-0.00043607	0.00127573	0.00078078	0.00096563	-0.00017413	0.00108866	0.00108866		0.00565007	0.00079793	-0.00037873	-0.00277236	-0.00377144	0.00028182	0.00166673		0.109793	0.0918611	0.0619084	0.030839	0.0152916	0.0120935	0.0130527		0.115743	0.106808	0.0807266	0.0401336	0.0192989	0.013245	0.0127758
	0.335	-2.63721	0.00419492		0.335	-3.73495	0.000358672										80.7	0.00015242	0.00229624	0.00122746	0.00186333	-0.00032444	0.00146561	0.00146561		0.00577427	0.00077825	-0.00084436	-0.00284057	-0.00370072	0.00061862	0.00176991		0.109547	0.0916076	0.0619368	0.0307123	0.0153863	0.0119357	0.0127494		0.116032	0.107312	0.0811001	0.0406122	0.0195973	0.0141088	0.0128062
	0.335833	-2.63637	0.00419598		0.335833	-3.73006	0.000360087										80.9	-0.00058678	0.0022653	0.0012521	0.0018326	-2.643e-05	0.0012252	0.0012252		0.00584367	0.00068843	-0.00042286	-0.00256012	-0.00325513	0.0004579	0.00174413		0.109468	0.0917843	0.0622117	0.0307231	0.0154746	0.0119394	0.0128298		0.116362	0.107954	0.0812755	0.0414406	0.0199146	0.015046	0.0130958
	0.336667	-2.62892	0.00420544		0.336667	-3.72964	0.000360208										81.1	-0.00082572	0.0019294	0.00172431	0.0015982	5.571e-05	0.00130697	0.00130697		0.00537373	0.00071384	-0.00110242	-0.00267621	-0.00388966	0.00040757	0.00134165		0.109171	0.0918579	0.061751	0.0308011	0.0153488	0.0120563	0.0125503		0.116277	0.10767	0.0812938	0.0412914	0.0195451	0.0150687	0.0131859
	0.3375	-2.62523	0.00421013		0.3375	-3.73119	0.000359759										81.3	-0.00089476	0.00203473	0.00210778	0.00195761	0.00048279	0.00129935	0.00129935		0.00571379	0.00086339	-0.00070207	-0.00232703	-0.00372237	0.00050615	0.00144332		0.109308	0.0919116	0.0621649	0.0312583	0.0155933	0.0119399	0.0122928		0.116585	0.107691	0.0814518	0.0418465	0.0199623	0.0153307	0.0132273
	0.338333	-2.6204	0.00421626		0.338333	-3.73727	0.000357999										81.5	-0.00151014	0.00153528	0.00240784	0.00160999	0.00058472	0.00084824	0.00084824		0.0056244	0.0007485	-0.00079233	-0.00252694	-0.00335455	0.0007563	0.00108025		0.108894	0.0916199	0.0616292	0.0311555	0.0154568	0.0113971	0.0118562		0.116983	0.107866	0.0815495	0.0422241	0.0203606	0.015742	0.0136194
	0.339167	-2.62713	0.00420771		0.339167	-3.72916	0.000360346										81.7	-0.00252575	0.00081353	0.0021428	0.00067893	0.00014634	0.00019062	0.00019062		0.00586169	0.00125651	-0.0004926	-0.00204458	-0.00275254	0.00165324	0.00104545		0.109106	0.091561	0.0615998	0.031664	0.015546	0.0114746	0.0117993		0.116689	0.107676	0.0816559	0.0424944	0.0208858	0.0157702	0.0134878
	0.34	-2.62141	0.00421498		0.34	-3.72905	0.000360381										81.9	-0.00266171	0.00113486	0.0021745	0.00059927	0.00058336	0.00032123	0.00032123		0.00610893	0.00161713	-0.00019973	-0.00223507	-0.00249653	0.0020002	0.00091202		0.109389	0.0914302	0.0613061	0.0317551	0.0154525	0.0117579	0.0116729		0.116463	0.107532	0.0817067	0.0430673	0.0214137	0.015843	0.0133843
	0.340833	-2.61295	0.00422572		0.340833	-3.73417	0.000358897										82.1	-0.00294144	0.00101022	0.00184959	0.00081901	0.00082333	0.00038834	0.00038834		0.00603961	0.00151149	6.805e-05	-0.00192861	-0.00227906	0.00262689	0.00085603		0.10936	0.0912924	0.0612855	0.032061	0.015704	0.0112222	0.0115046		0.11623	0.10744	0.0819813	0.0435018	0.0211535	0.0151616	0.0133091
	0.341667	-2.61831	0.00421891		0.341667	-3.74019	0.000357154										82.3	-0.00261522	0.00091523	0.00176467	0.00061534	0.00083496	0.00071689	0.00071689		0.00560783	0.00103206	-0.00049548	-0.00261188	-0.00298378	0.00233823	0.00017501		0.108728	0.0909901	0.0609571	0.0316421	0.0155138	0.01121	0.0114779		0.115812	0.10727	0.0818442	0.043052	0.0208721	0.0150427	0.0129296
	0.3425	-2.61867	0.00421846		0.3425	-3.73596	0.000358379										82.5	-0.00254165	0.00063349	0.00169493	0.00101594	0.00069609	0.00038638	0.00038638		0.00529269	0.001044	-0.00016612	-0.0032227	-0.00327294	0.00205899	3.269e-05		0.108688	0.0906516	0.0615032	0.0318527	0.0154414	0.0111868	0.0111636		0.116038	0.107456	0.0819395	0.0430354	0.0209371	0.0146584	0.0126074
	0.343333	-2.61962	0.00421725		0.343333	-3.73226	0.000359449										82.7	-0.00186725	0.00038962	0.00168614	0.00107195	0.00042112	0.00056008	0.00056008		0.00569479	0.00119226	4.653e-05	-0.00308915	-0.00359675	0.00186802	-0.00037257		0.108476	0.0908505	0.0622142	0.0325034	0.0155278	0.0115534	0.0113186		0.115856	0.107302	0.0822803	0.0434169	0.0207159	0.0144543	0.0122671
	0.344167	-2.62481	0.00421066		0.344167	-3.73578	0.000358431										82.9	-0.00142839	-0.00018737	0.00182103	0.00089007	0.00043669	0.00096191	0.00096191		0.0064615	0.00154356	-1.355e-05	-0.00292041	-0.00341598	0.00158748	-0.0003735		0.108796	0.0914029	0.06264	0.0330301	0.0156783	0.0119074	0.0115359		0.115345	0.107078	0.0824445	0.0433325	0.0208887	0.0137186	0.012194
	0.345	-2.61807	0.00421921		0.345	-3.74258	0.000356464										83.1	-0.0015701	-0.0001397	0.00158196	0.00105341	0.00036243	0.0016475	0.0016475		0.00623975	0.00156491	-0.00052367	-0.00292214	-0.00340502	0.00146354	-0.000101		0.108931	0.091512	0.0627306	0.0328239	0.0152111	0.0116291	0.0112386		0.114995	0.1064	0.0825936	0.0433118	0.0206553	0.0133086	0.0122102
	0.345833	-2.61575	0.00422217		0.345833	-3.73489	0.00035869										83.3	-0.00099646	0.00028139	0.00185805	0.00126427	0.00038922	0.00170623	0.00170623		0.0064658	0.0016261	-0.00034897	-0.00293625	-0.00336836	0.00144339	-0.00033856		0.109496	0.0923885	0.0631835	0.032827	0.0150256	0.0116709	0.0117676		0.114166	0.105872	0.0826093	0.0427293	0.0203025	0.0119602	0.0119914
	0.346667	-2.61796	0.00421937		0.346667	-3.73852	0.000357637										83.5	-0.00016969	0.00054446	0.00225933	0.0010023	0.00054328	0.00175789	0.00175789		0.00586269	0.00118805	-0.00053543	-0.00276055	-0.00425922	0.00038095	-0.00085104		0.109218	0.0922734	0.0631208	0.0323148	0.0148171	0.0117399	0.0115647		0.113559	0.106078	0.0827575	0.0425548	0.0196771	0.0113934	0.0117914
	0.3475	-2.61712	0.00422043		0.3475	-3.73828	0.000357706										83.7	-0.00054847	0.00044592	0.00181393	0.00090975	0.00019941	0.00174175	0.00174175		0.00675825	0.00170448	-0.00011636	-0.00204709	-0.00395173	0.00121081	-0.00013084		0.109265	0.0921589	0.0628912	0.0318049	0.014418	0.011455	0.0116721		0.113701	0.105999	0.0833059	0.0427495	0.0195951	0.0110805	0.011768
	0.348333	-2.61331	0.00422527		0.348333	-3.7393	0.000357413										83.9	0.0001204	0.00055955	0.00201534	0.00105583	0.00048145	0.00212077	0.00212077		0.00647814	0.00146037	9.188e-05	-0.00191353	-0.00387038	0.00107137	-0.00022164		0.109247	0.0915574	0.0623712	0.0313464	0.0141448	0.0109229	0.0114334		0.113699	0.106151	0.0830788	0.0432782	0.0195515	0.010711	0.0118856
	0.349167	-2.60895	0.00423079		0.349167	-3.74633	0.000355377										84.1	-4.361e-05	0.00023848	0.00153349	0.00056237	0.00030624	0.00168411	0.00168411		0.00677732	0.00142614	0.00011555	-0.00236513	-0.0042327	0.00063503	-0.00048248		0.109019	0.0912763	0.0623054	0.0311598	0.0140804	0.0105086	0.0114812		0.113962	0.106488	0.0835879	0.0432946	0.0196923	0.0111769	0.012121
	0.35	-2.61128	0.00422784		0.35	-3.73703	0.000358068										84.3	0.00059479	0.00033087	0.0015483	0.00108335	0.00097991	0.00212098	0.00212098		0.00706652	0.00154502	0.00013937	-0.0019093	-0.00425385	0.00055372	-0.00033847		0.108811	0.0912032	0.0619691	0.0306226	0.0137377	0.0101144	0.0112214		0.113832	0.106665	0.0838191	0.0433381	0.0195065	0.01157	0.0119421
	0.350833	-2.61199	0.00422693		0.350833	-3.73465	0.000358759										84.5	0.00112784	0.00086023	0.00208898	0.001649	0.00145345	0.00272717	0.00272717		0.0064389	0.00090032	-0.00017692	-0.00216692	-0.00482359	0.00067155	-0.00070844		0.108075	0.0909014	0.0619676	0.030335	0.0138965	0.0102036	0.011399		0.11364	0.106851	0.0836531	0.0432266	0.0193895	0.0115865	0.0121023
	0.351667	-2.6089	0.00423087		0.351667	-3.74138	0.000356809										84.7	0.00142265	0.00199059	0.00224101	0.00174466	0.00186606	0.00294624	0.00294624		0.00600173	0.00050019	-0.00044119	-0.00233134	-0.00495801	0.00093134	-0.00113429		0.108059	0.0909357	0.0622191	0.0297062	0.0138576	0.0102654	0.0112055		0.114119	0.107276	0.0839267	0.0433111	0.0197037	0.0123291	0.0123967
	0.3525	-2.61557	0.00422239		0.3525	-3.73453	0.000358793										84.9	0.00139781	0.00209883	0.00231658	0.00177906	0.00236637	0.00269574	0.00269574		0.00560129	0.00022546	-7.356e-05	-0.0020408	-0.00512332	0.00050123	-0.00148742		0.107745	0.0910409	0.0624276	0.0300782	0.0135287	0.0102095	0.0112695		0.113809	0.107198	0.0834954	0.042739	0.0192717	0.0120833	0.0123452
	0.353333	-2.6117	0.00422731		0.353333	-3.74156	0.000356757										85.1	0.00176237	0.00214426	0.00304557	0.00179864	0.00248956	0.00263759	0.00263759		0.00519199	-0.00022304	-0.0007683	-0.00216791	-0.00534986	2.384e-05	-0.00151957		0.1076	0.0911573	0.0621988	0.0305464	0.0134861	0.0100254	0.0114657		0.113178	0.106596	0.0831719	0.0421216	0.0190811	0.0120918	0.0122411
	0.354167	-2.61277	0.00422595		0.354167	-3.73936	0.000357396										85.3	0.00151889	0.00243974	0.00318465	0.00183622	0.00279229	0.0024531	0.0024531		0.00598319	-9.685e-05	-0.00048222	-0.00174406	-0.00455242	0.00042653	-0.00075894		0.107525	0.0910944	0.0620371	0.0305064	0.0132984	0.00979542	0.0110092		0.113576	0.106633	0.0833406	0.0424664	0.0192238	0.0126126	0.0126007
	0.355	-2.62004	0.00421672		0.355	-3.73739	0.000357965										85.5	0.00088056	0.00195212	0.00287863	0.00101287	0.00236398	0.00201151	0.00201151		0.00594423	-0.00016195	-0.00052042	-0.00182463	-0.00443719	0.00126416	-0.00044886		0.107694	0.0911622	0.0617178	0.0307393	0.0133424	0.00942488	0.0110281		0.113362	0.106685	0.0833923	0.0425329	0.0193965	0.0129634	0.0127362
	0.355833	-2.62147	0.0042149		0.355833	-3.73685	0.00035812										85.7	0.00042571	0.001817	0.00263838	0.0011948	0.00245719	0.00195441	0.00195441		0.00571539	0.00011355	-0.00069162	-0.0018687	-0.00443282	0.00182207	-0.00041945		0.107941	0.0915323	0.0620633	0.0311306	0.0138083	0.00984404	0.0115107		0.112482	0.106283	0.0832951	0.0423332	0.0192152	0.0130299	0.0123771
	0.356667	-2.61825	0.00421899		0.356667	-3.73977	0.000357275										85.9	0.00099788	0.00211561	0.00226519	0.00112909	0.00280759	0.00200501	0.00200501		0.00569512	0.00032335	-0.00071363	-0.00191944	-0.00456347	0.00200991	-5.061e-05		0.107615	0.0914629	0.0618317	0.0314082	0.0137574	0.00964303	0.0111039		0.112064	0.106167	0.0831639	0.0420774	0.0187037	0.0129426	0.0123316
	0.3575	-2.61706	0.0042205		0.3575	-3.73757	0.000357913										86.1	0.00144873	0.00202419	0.00212107	0.00130468	0.00252356	0.00218555	0.00218555		0.0058187	0.00046216	-0.0010658	-0.00155927	-0.00453919	0.00213801	0.0002078		0.107705	0.0915768	0.0621147	0.0316621	0.0140754	0.00924757	0.0109007		0.112135	0.106073	0.0827914	0.0421535	0.0182792	0.0126589	0.0123243
	0.358333	-2.62129	0.00421513		0.358333	-3.74514	0.000355722										86.3	0.00195567	0.00195967	0.00187593	0.00091139	0.00218722	0.00223554	0.00223554		0.00588987	0.00084945	-0.00111305	-0.0015531	-0.00425556	0.00218692	0.00057659		0.107594	0.0915944	0.0621193	0.0317636	0.0143442	0.00907607	0.0113644		0.112462	0.106156	0.0827935	0.041724	0.0182641	0.0125906	0.0121792
	0.359167	-2.62076	0.00421581		0.359167	-3.72964	0.000360208										86.5	0.00218737	0.00132368	0.00189913	0.00116516	0.00189343	0.00180868	0.00180868		0.00622904	0.00157081	-0.00057698	-0.00121485	-0.00392795	0.00236606	0.00130548		0.107854	0.0921596	0.0625914	0.0322664	0.0148483	0.00925374	0.0116773		0.112849	0.105973	0.0827583	0.0420441	0.018487	0.012533	0.0119652
	0.36	-2.62296	0.00421301		0.36	-3.73387	0.000358983										86.7	0.0025026	0.00100329	0.00188987	0.00075472	0.00162184	0.00167049	0.00167049		0.00638451	0.0018776	-0.00077773	-0.00106035	-0.00388853	0.00229424	0.0014113		0.108102	0.0923694	0.06301	0.0326603	0.0151868	0.00922605	0.0117943		0.11274	0.105655	0.0828646	0.0422263	0.0185446	0.0128521	0.0123624
	0.360833	-2.62219	0.00421399		0.360833	-3.73834	0.000357689										86.9	0.00251852	0.00064734	0.00166495	0.0004153	0.001368	0.00154153	0.00154153		0.00669196	0.00227017	-0.0009617	-0.00088658	-0.00306278	0.00251895	0.00212932		0.108502	0.0926232	0.0634071	0.0327544	0.0156726	0.00930895	0.0115587		0.112351	0.105114	0.0828435	0.0420157	0.0183696	0.0126785	0.0121021
	0.361667	-2.62105	0.00421543		0.361667	-3.74311	0.000356309										87.1	0.00220777	0.00081832	0.00147695	0.00050036	0.00110968	0.00111869	0.00111869		0.00660439	0.00258435	-0.00102603	-0.00066357	-0.00293012	0.00300329	0.00227252		0.108338	0.0926725	0.0631237	0.0322566	0.0152814	0.00927765	0.010651		0.112212	0.104831	0.0831565	0.0424844	0.0185948	0.0125202	0.0122579
	0.3625	-2.61587	0.00422201		0.3625	-3.73542	0.000358534										87.3	0.00301288	0.00116181	0.00206148	0.00081274	0.00143591	0.00172724	0.00172724		0.0064241	0.00309233	-0.00055429	-0.00067813	-0.00271221	0.0032813	0.0021549		0.108828	0.0928214	0.0632175	0.0325177	0.0158692	0.00947014	0.0107143		0.112106	0.105187	0.0835252	0.0430236	0.0187152	0.0123377	0.0121992
	0.363333	-2.62499	0.00421043		0.363333	-3.7353	0.000358569										87.5	0.00297942	0.00109061	0.00202395	0.00094511	0.00146343	0.00150731	0.00150731		0.00588957	0.00295827	-0.00049372	-0.00066044	-0.00292346	0.00310851	0.00223896		0.108824	0.0925451	0.0633646	0.0327124	0.0162537	0.00981637	0.0101888		0.11217	0.105409	0.0840193	0.0434286	0.0190331	0.0128278	0.0125111
	0.364167	-2.62105	0.00421543		0.364167	-3.73822	0.000357723										87.7	0.00274634	0.00152795	0.00247249	0.00150073	0.00129511	0.00207627	0.00207627		0.00638907	0.00363385	-0.00020513	-0.00054399	-0.00236746	0.00412251	0.00297823		0.109015	0.0924148	0.0631953	0.0321685	0.0161596	0.00965512	0.00999373		0.112734	0.105607	0.0844152	0.0438569	0.0193117	0.0129316	0.0127397
	0.365	-2.62082	0.00421573		0.365	-3.73501	0.000358655										87.9	0.00283604	0.00156247	0.00236251	0.00142973	0.00124083	0.00235685	0.00235685		0.00592721	0.00339745	-0.00018757	-0.0009913	-0.00272216	0.0039067	0.00262388		0.108904	0.0919217	0.0633604	0.0323602	0.0162247	0.00962468	0.0101854		0.112956	0.106204	0.0846509	0.0443571	0.0197326	0.0133066	0.0129268
	0.365833	-2.62803	0.00420657		0.365833	-3.72791	0.000360708										88.1	0.00220062	0.00170172	0.00203426	0.00170355	0.00129022	0.00230384	0.00230384		0.00603902	0.0033853	-0.00016573	-0.00095308	-0.00278691	0.00378814	0.00268616		0.10888	0.0919153	0.0635159	0.0324261	0.0164111	0.0102506	0.0102137		0.113335	0.106321	0.0851114	0.0439798	0.0202763	0.0137196	0.0133873
	0.366667	-2.63017	0.00420385		0.366667	-3.73083	0.000359863										88.3	0.00226759	0.00234729	0.002692	0.002638	0.00224882	0.00279618	0.00279618		0.0054055	0.00292935	-0.00014812	-0.00096829	-0.00293573	0.00381696	0.00241388		0.108867	0.0916297	0.0635572	0.0321287	0.0163404	0.010436	0.0099255		0.113384	0.106249	0.0852208	0.0439208	0.0205294	0.0138895	0.0132117
	0.3675	-2.63041	0.00420355		0.3675	-3.73709	0.000358051										88.5	0.00218357	0.00275258	0.00343132	0.00301698	0.00251882	0.00290952	0.00290952		0.00481953	0.00223339	-0.00044705	-0.00157531	-0.00341301	0.00366369	0.00194333		0.109141	0.09188	0.0637672	0.0328075	0.0164878	0.011128	0.0101948		0.114136	0.10669	0.0859922	0.0444879	0.0212965	0.0145333	0.0140202
	0.368333	-2.63774	0.00419424		0.368333	-3.73614	0.000358327										88.7	0.00169823	0.00292195	0.00366662	0.00279314	0.00247694	0.00295299	0.00295299		0.00431172	0.00165372	-0.00040771	-0.00174815	-0.00329878	0.00317889	0.00156116		0.109614	0.0917124	0.0638811	0.0333183	0.0163406	0.0112576	0.00988045		0.114747	0.106898	0.0863116	0.0449437	0.0215628	0.0150787	0.0144004
	0.369167	-2.63536	0.00419727		0.369167	-3.73518	0.000358603										88.9	0.00161934	0.00277183	0.00378447	0.00306351	0.00260099	0.0029903	0.0029903		0.00409127	0.00183289	-7.196e-05	-0.00107926	-0.00331161	0.00253699	0.00171538		0.10942	0.0915982	0.0639094	0.0339981	0.016564	0.0111067	0.00968956		0.114543	0.106828	0.0858885	0.0443784	0.0212573	0.0144547	0.0141379
	0.37	-2.63757	0.00419446		0.37	-3.73113	0.000359777										89.1	0.00075202	0.00270803	0.00429019	0.00274798	0.00269723	0.00330403	0.00330403		0.00390672	0.00171667	-0.00023274	-0.00162066	-0.00325305	0.00234672	0.00184429		0.109736	0.0912885	0.0634073	0.034207	0.0165716	0.0104888	0.0101156		0.114475	0.106818	0.0859532	0.0443196	0.0214811	0.0144128	0.0141474
	0.370833	-2.63953	0.00419197		0.370833	-3.73089	0.000359846										89.3	0.00041559	0.00273494	0.00431235	0.0027172	0.00314512	0.00339525	0.00339525		0.00394062	0.00156597	-0.00022956	-0.00228856	-0.0036313	0.00209808	0.001571		0.109438	0.0911102	0.0630993	0.0341472	0.0164602	0.0104154	0.00964489		0.114632	0.106888	0.0864762	0.0446388	0.0215593	0.0146531	0.0142485
	0.371667	-2.64007	0.00419129		0.371667	-3.7359	0.000358396										89.5	-0.00053938	0.00233538	0.0035768	0.00205138	0.00292586	0.00321253	0.00321253		0.00373437	0.00103566	-0.00064921	-0.00270623	-0.0042861	0.00194702	0.00119224		0.109593	0.0915538	0.0631096	0.034242	0.0164371	0.0107056	0.01005		0.113892	0.10704	0.0866508	0.0446092	0.0215478	0.0140819	0.0141025
	0.3725	-2.64436	0.00418584		0.3725	-3.74073	0.000356999										89.7	-0.00053241	0.00242876	0.00396535	0.0023891	0.00331506	0.0035364	0.0035364		0.00351614	0.0008029	-0.00121004	-0.00277999	-0.00437718	0.00104527	0.0007517		0.109892	0.0920892	0.0634096	0.0344317	0.0164304	0.010846	0.0100765		0.113766	0.106934	0.0868416	0.0446595	0.0214921	0.0135322	0.0138781
	0.373333	-2.64788	0.00418137		0.373333	-3.73429	0.000358862										89.9	-0.00036064	0.00248936	0.00345379	0.00177801	0.00287	0.00324842	0.00324842		0.00407018	0.0011375	-0.00116358	-0.00241758	-0.00417811	0.00086388	0.00090996		0.110149	0.0922052	0.0631441	0.0345665	0.0161897	0.0103691	0.0100675		0.113727	0.106669	0.0867301	0.0446082	0.0213228	0.0129031	0.0137316
	0.374167	-2.648	0.00418122		0.374167	-3.73387	0.000358983										90.1	-0.00061968	0.00238448	0.00366045	0.00144168	0.0029538	0.00342159	0.00342159		0.00405857	0.00142129	-0.0013508	-0.00209753	-0.0041109	0.00073733	0.00104448		0.110195	0.0925804	0.0633712	0.0346476	0.0160803	0.0101597	0.0107836		0.113339	0.105769	0.0862725	0.0439878	0.021447	0.0122172	0.0135586
	0.375	-2.64657	0.00418304		0.375	-3.73173	0.000359604										90.3	-0.00039812	0.00261676	0.003697	0.00120385	0.0029311	0.00320866	0.00320866		0.00427764	0.00158181	-0.00109229	-0.00199198	-0.00382297	0.000882	0.00119574		0.109825	0.0925476	0.06338	0.0345229	0.0158215	0.00983423	0.0115605		0.113562	0.105622	0.0869965	0.0444059	0.0214901	0.0119557	0.0135885
	0.375833	-2.65604	0.004171		0.375833	-3.7328	0.000359294										90.5	-0.00045032	0.00229649	0.00355221	0.00095879	0.00284713	0.00246282	0.00246282		0.00469276	0.00176114	-0.00062431	-0.0018164	-0.00349271	0.00072556	0.00098214		0.109443	0.092958	0.0639314	0.0340669	0.0155532	0.009949	0.0118734		0.113394	0.105227	0.0873252	0.0449522	0.0217513	0.0122731	0.0134569
	0.376667	-2.65461	0.00417282		0.376667	-3.74156	0.000356757										90.7	-0.00043696	0.00273999	0.00364064	0.00127793	0.00308473	0.0023689	0.0023689		0.00521603	0.00180456	-0.0004305	-0.00183581	-0.00342238	0.0005912	0.00097061		0.109288	0.0931488	0.0642713	0.0339825	0.015329	0.0101752	0.0118496		0.113176	0.105195	0.0875562	0.0449253	0.0216833	0.0120079	0.0134255
	0.3775	-2.65312	0.00417471		0.3775	-3.73721	0.000358017										90.9	-0.00017067	0.00323795	0.00375853	0.00159021	0.00319783	0.00243937	0.00243937		0.00607796	0.0021206	4.234e-05	-0.00113949	-0.00283155	0.00103846	0.00150677		0.108846	0.0931674	0.06399	0.0337079	0.0147748	0.0102821	0.011625		0.112984	0.105295	0.087996	0.0448766	0.0219812	0.0117939	0.0128816
	0.378333	-2.65592	0.00417115		0.378333	-3.73054	0.000359949										91.1	0.00018619	0.00377759	0.00377293	0.00165909	0.00348753	0.00265091	0.00265091		0.0061949	0.00216186	0.00023058	-0.00130736	-0.00308168	0.00120936	0.00130191		0.108387	0.0931272	0.0636902	0.0333223	0.0143599	0.010561	0.0117468		0.113054	0.105732	0.0884512	0.0453836	0.0223109	0.0117798	0.0130838
	0.379167	-2.65807	0.00416843		0.379167	-3.73071	0.000359897										91.3	0.00077155	0.00459129	0.00430345	0.00189542	0.0037958	0.00339832	0.00339832		0.00630253	0.00233823	0.00043131	-0.00117478	-0.00308287	0.00133513	0.00158805		0.108512	0.0932694	0.0643291	0.0337927	0.0148109	0.0106347	0.0126323		0.113252	0.105565	0.0887501	0.0458976	0.0225497	0.0118701	0.013358
	0.38	-2.66105	0.00416464		0.38	-3.73763	0.000357896										91.5	0.00080121	0.00452335	0.00369761	0.00193686	0.00392859	0.00317131	0.00317131		0.00723833	0.00245475	0.00066204	-0.00076753	-0.00324365	0.00187831	0.00221878		0.107783	0.0933246	0.0644719	0.033839	0.0146546	0.0107069	0.0125593		0.11349	0.1056	0.0892262	0.0455637	0.0224835	0.0116045	0.0136155
	0.380833	-2.65419	0.00417335		0.380833	-3.73125	0.000359742										91.7	0.00103474	0.00517672	0.00401428	0.00231806	0.00449875	0.00349466	0.00349466		0.00785511	0.00306893	0.0009507	-0.00016383	-0.0028924	0.00234564	0.00280677		0.107382	0.0926981	0.0643414	0.0331282	0.0143942	0.0105977	0.0127038		0.113999	0.106055	0.0892331	0.045712	0.0224958	0.0114544	0.0135549
	0.381667	-2.65867	0.00416767		0.381667	-3.73513	0.000358621										91.9	0.00107859	0.00493893	0.00294649	0.00181573	0.00432992	0.00320331	0.00320331		0.00870451	0.00344666	0.00140164	7.579e-05	-0.00285414	0.00245212	0.0029473		0.107499	0.092956	0.0645915	0.0335985	0.0147443	0.0114552	0.0130486		0.114015	0.106289	0.0896473	0.0458472	0.0229908	0.0116735	0.0139285
	0.3825	-2.66677	0.00415738		0.3825	-3.73709	0.000358051										92.1	0.00082611	0.00478455	0.00272965	0.00234029	0.00402855	0.00248839	0.00248839		0.00916689	0.00382987	0.00171281	0.00055391	-0.00265907	0.00287625	0.00358616		0.107988	0.0932045	0.0649455	0.033993	0.0150229	0.0118935	0.012813		0.114537	0.106355	0.089912	0.0458034	0.0233465	0.0121274	0.0139904
	0.383333	-2.66987	0.00415344		0.383333	-3.73924	0.00035743										92.3	0.00112332	0.00462062	0.00275936	0.00241453	0.00408861	0.00210831	0.00210831		0.00882989	0.00367754	0.00166247	0.00039662	-0.00317853	0.00238386	0.00344672		0.10838	0.0927259	0.0647864	0.0339156	0.015131	0.0119809	0.0126748		0.114824	0.106487	0.0900773	0.0460282	0.0237187	0.0127321	0.0140639
	0.384167	-2.66856	0.00415511		0.384167	-3.73292	0.000359259										92.5	0.00120015	0.00396094	0.00251919	0.00237189	0.0043384	0.00226427	0.00226427		0.00901248	0.00341841	0.00154943	0.00031486	-0.00325309	0.00215586	0.00344295		0.108598	0.0922046	0.0648335	0.034383	0.0151659	0.012182	0.0123967		0.115219	0.106769	0.0898903	0.0460631	0.0233503	0.0129884	0.0141801
	0.385	-2.6685	0.00415518		0.385	-3.73608	0.000358345										92.7	0.00103914	0.00328259	0.00215128	0.00205319	0.00446293	0.0022472	0.0022472		0.00888281	0.00355286	0.00164112	0.00019449	-0.00349076	0.00207992	0.00286447		0.108719	0.0913048	0.0649843	0.034163	0.0155104	0.0119752	0.012132		0.115375	0.107169	0.0897855	0.0457833	0.0230549	0.0127843	0.0142218
	0.385833	-2.66838	0.00415533		0.385833	-3.72976	0.000360174										92.9	0.0013058	0.00300609	0.00188988	0.00234403	0.00467788	0.00221742	0.00221742		0.00896819	0.00413399	0.00168669	0.00050011	-0.00354027	0.00209428	0.00246322		0.109224	0.0912315	0.065676	0.0346806	0.0160312	0.0123815	0.0123128		0.115257	0.1076	0.0898655	0.045444	0.0227138	0.0125766	0.0137979
	0.386667	-2.66325	0.00416184		0.386667	-3.72535	0.00036145										93.1	0.00060936	0.00253319	0.00133943	0.00152868	0.00405855	0.00181388	0.00181388		0.00869005	0.00352322	0.00119596	-0.00053716	-0.00389848	0.00203235	0.00176344		0.109529	0.0909769	0.06577	0.0350174	0.0161037	0.0118631	0.0128343		0.115258	0.107846	0.0899567	0.0456468	0.0227993	0.0128996	0.0135844
	0.3875	-2.67476	0.00414724		0.3875	-3.72934	0.000360294										93.3	0.0002778	0.0020004	0.00114006	0.00133959	0.00356381	0.00148463	0.00148463		0.00848814	0.00320204	0.00067945	-0.00099203	-0.00403303	0.00165978	0.00132968		0.109932	0.0914438	0.0662781	0.0354313	0.0165677	0.0125341	0.0126925		0.114959	0.107931	0.0900971	0.0462306	0.0228254	0.0134003	0.0134131
	0.388333	-2.69073	0.00412695		0.388333	-3.73811	0.000357758										93.5	-0.00064401	0.001044	0.00014987	0.0004193	0.00273727	0.00135159	0.00135159		0.00845146	0.00304638	0.00036567	-0.00075144	-0.00403113	0.00223802	0.00100872		0.110025	0.0920652	0.0663822	0.0353651	0.0165266	0.0123325	0.0126348		0.11461	0.108434	0.089875	0.0465612	0.0229587	0.0132687	0.0135597
	0.389167	-2.69318	0.00412385		0.389167	-3.73691	0.000358103										93.7	-0.00075899	0.00073753	0.00057548	0.00014324	0.00210473	0.00152045	0.00152045		0.00818873	0.00266725	-0.00024451	-0.00107457	-0.00407815	0.00217125	0.00093451		0.110588	0.0925618	0.0671719	0.0360538	0.0169264	0.0122088	0.0131813		0.114705	0.108661	0.0901567	0.0467056	0.0232019	0.0134371	0.0138353
	0.39	-2.69133	0.0041262		0.39	-3.73667	0.000358172										93.9	-0.00109249	0.0002637	0.00054608	-0.00044165	0.00144923	0.00122586	0.00122586		0.00789757	0.00270603	-0.00049556	-0.0014806	-0.00431825	0.00256031	0.00056507		0.110485	0.0925878	0.0672232	0.0361325	0.0169242	0.0119912	0.0133724		0.11411	0.108481	0.0896185	0.046439	0.0232071	0.0136014	0.0137675
	0.390833	-2.68811	0.00413028		0.390833	-3.73799	0.000357792										94.1	-0.00140926	0.00041917	0.00066461	-0.00095749	0.00115434	0.0013615	0.0013615		0.00699029	0.00226359	-0.00073045	-0.0018105	-0.00441267	0.00234582	0.00022871		0.109942	0.0926388	0.0672871	0.0361398	0.0170629	0.0118006	0.0132026		0.113568	0.107939	0.0894225	0.0464366	0.0229092	0.0137727	0.0135615
	0.391667	-2.69347	0.00412347		0.391667	-3.7297	0.000360191										94.3	-0.00167038	0.00033967	0.00059004	-0.00157736	0.00057602	0.00087155	0.00087155		0.00694155	0.00219686	-0.00071624	-0.00189438	-0.00405762	0.00237089	-0.00045397		0.109791	0.0927089	0.067758	0.0362292	0.016981	0.011548	0.0133809		0.113851	0.108522	0.0901844	0.0474447	0.0230022	0.0144556	0.0138905
	0.3925	-2.69568	0.00412067		0.3925	-3.73346	0.000359104										94.5	-0.0016035	7.699e-05	0.00121408	-0.00160075	0.00064689	0.00074512	0.00074512		0.00672637	0.00192767	-0.00089481	-0.00230058	-0.00394	0.00232706	-0.0010041		0.109562	0.0930334	0.0680198	0.0357964	0.0168227	0.0111705	0.0129819		0.113165	0.107978	0.0902418	0.0472782	0.0226988	0.0142645	0.0131545
	0.393333	-2.6958	0.00412052		0.393333	-3.73161	0.000359639										94.7	-0.00119481	0.0003501	0.00223955	-0.00119259	0.00083958	0.00093459	0.00093459		0.00702674	0.00262427	-0.00055674	-0.00229174	-0.00357277	0.00256089	-0.00051852		0.109251	0.0928151	0.0676831	0.0355455	0.0163335	0.011055	0.012413		0.112609	0.107221	0.089715	0.0466488	0.0220034	0.0139182	0.0126473
	0.394167	-2.69997	0.00411522		0.394167	-3.73834	0.000357689										94.9	-0.00093877	0.00050681	0.0028228	-0.00128203	0.00089768	0.00079878	0.00079878		0.00630578	0.00221029	-0.00063724	-0.00265962	-0.00347969	0.00240169	-0.00060761		0.109022	0.0928461	0.067945	0.0353787	0.0163844	0.0109197	0.0124295		0.112776	0.107464	0.0900559	0.0470977	0.0224528	0.0145031	0.0130437
	0.395	-2.70253	0.00411197		0.395	-3.73811	0.000357758										95.1	-0.00072893	0.00063182	0.0033186	-0.00152145	0.00153206	0.0013256	0.0013256		0.00546623	0.00191571	-0.00091506	-0.00298207	-0.0038012	0.00201861	-0.00101404		0.109162	0.0935422	0.0685968	0.0353762	0.0167434	0.0110499	0.0128971		0.112555	0.106786	0.0901863	0.0474589	0.0224459	0.014453	0.0132769
	0.395833	-2.70528	0.00410848		0.395833	-3.73447	0.00035881										95.3	-0.00036374	0.00082078	0.00359023	-0.00154346	0.00222238	0.00144543	0.00144543		0.00568696	0.00238795	-0.00019885	-0.00232111	-0.00312694	0.00217537	-0.00055909		0.108907	0.0932742	0.0685413	0.0351748	0.0167727	0.0110258	0.0129629		0.112674	0.106033	0.0902668	0.0477787	0.0227768	0.0143488	0.0136425
	0.396667	-2.71058	0.00410175		0.396667	-3.72779	0.000360743										95.5	-0.00016083	0.00067799	0.00306275	-0.00185852	0.00251859	0.00138952	0.00138952		0.00611127	0.00266747	0.00032634	-0.00201254	-0.00245878	0.00240965	-0.00031812		0.108711	0.0931899	0.0684935	0.0348115	0.0166388	0.0115314	0.012722		0.11272	0.105957	0.0905287	0.0478806	0.0226429	0.0138349	0.0135928
	0.3975	-2.71487	0.0040963		0.3975	-3.73322	0.000359173										95.7	-2.118e-05	0.00080493	0.00257699	-0.00199926	0.0025063	0.00112138	0.00112138		0.00641574	0.00318994	0.00044943	-0.00177724	-0.00141923	0.00232326	0.00024964		0.109201	0.0932885	0.068331	0.0348048	0.017318	0.0120384	0.0134087		0.112591	0.105504	0.0902678	0.0481223	0.0226878	0.0134645	0.0133879
	0.398333	-2.72381	0.00408495		0.398333	-3.73596	0.000358379										95.9	-0.00015064	0.00022064	0.00201671	-0.00192514	0.00227391	0.00051145	0.00051145		0.00729616	0.00383098	0.00113655	-0.00175946	-0.00082252	0.00223075	0.00122001		0.109698	0.0937316	0.0682466	0.0354117	0.0179345	0.012615	0.0135286		0.112508	0.1052	0.0905085	0.0482647	0.0227155	0.0134964	0.0133598
	0.399167	-2.71839	0.00409183		0.399167	-3.73316	0.00035919										96.1	7.063e-05	1.984e-05	0.00227488	-0.00114102	0.00222144	0.00038229	0.00038229		0.00774129	0.00395802	0.00142936	-0.00146565	-0.00046167	0.00228982	0.00199439		0.10986	0.0930694	0.0681558	0.0354585	0.0178201	0.0119902	0.0128236		0.112525	0.104611	0.0903495	0.0481212	0.0224981	0.0138051	0.0133376
	0.4	-2.71696	0.00409365		0.4	-3.73292	0.000359259										96.3	0.0002275	4.201e-05	0.0014632	-0.00131894	0.00192174	0.00031426	0.00031426		0.00710925	0.0030371	0.00088281	-0.00144027	-0.00076077	0.00170845	0.00181063		0.10957	0.0922376	0.067237	0.0355014	0.0173908	0.0124721	0.0127896		0.112614	0.104132	0.0901779	0.0479822	0.0226347	0.0135993	0.0134453
	0.400833	-2.71869	0.00409146		0.400833	-3.73793	0.00035781										96.5	0.00050364	-0.00011777	0.00117151	-0.00099461	0.00252955	0.00057981	0.00057981		0.00788797	0.00310281	0.00102512	-0.00078515	-0.00060204	0.00206514	0.00257803		0.109496	0.091949	0.0673477	0.0358635	0.01726	0.0126558	0.0130136		0.112456	0.103683	0.089848	0.0471586	0.0222126	0.0129122	0.0128965
	0.401667	-2.71571	0.00409524		0.401667	-3.73185	0.00035957										96.7	0.00029838	-0.00031195	0.00065761	-0.0008785	0.00239484	8.229e-05	8.229e-05		0.00768009	0.00281835	0.00092369	-0.00082875	-0.00069823	0.00202393	0.00257285		0.10965	0.0915647	0.0672951	0.0358667	0.01729	0.0127734	0.0133128		0.11272	0.104373	0.0905563	0.0476118	0.0226432	0.01357	0.0130357
	0.4025	-2.7293	0.00407798		0.4025	-3.72291	0.000362158										96.9	6.257e-05	-0.00027462	-7.77e-06	-0.00102824	0.00193359	-0.0003148	-0.0003148		0.0076684	0.00267183	0.00090011	-0.00029498	-0.00058584	0.00193975	0.00260902		0.110112	0.0919644	0.0674067	0.0366098	0.0174778	0.0130993	0.0134095		0.112776	0.104395	0.0907765	0.0479495	0.0228625	0.0141096	0.0128404
	0.403333	-2.72572	0.00408252		0.403333	-3.73018	0.000360053										97.1	-0.00018903	-0.00010264	6.69e-06	-0.00131767	0.00178055	-0.00049404	-0.00049404		0.00777014	0.00230937	0.00108702	-4.473e-05	-0.00069188	0.00201233	0.0028511		0.10987	0.0919331	0.0671006	0.0367191	0.0175606	0.0127569	0.0132556		0.113009	0.104354	0.0903148	0.0479963	0.0230031	0.0139961	0.0128366
	0.404167	-2.72846	0.00407904		0.404167	-3.73769	0.000357879										97.3	-0.00059392	-0.00024563	-0.00016474	-0.00113721	0.0012703	-0.00046043	-0.00046043		0.00733507	0.0018808	0.00110355	-0.00015643	-0.0006886	0.00167078	0.00287427		0.109924	0.0923937	0.066913	0.0365535	0.017521	0.0129858	0.0131758		0.113459	0.10515	0.0906954	0.0482397	0.0233654	0.0143855	0.0131948
	0.405	-2.73621	0.0040692		0.405	-3.73203	0.000359518										97.5	-0.00125002	-0.00061542	-0.00085693	-0.0015324	0.000669	-0.00072781	-0.00072781		0.00710014	0.00173154	0.00103125	-0.00020828	-0.00107448	0.00177384	0.0027937		0.10992	0.0924998	0.0667808	0.0367514	0.0174374	0.0129969	0.0135519		0.113736	0.105801	0.0909313	0.048287	0.0236584	0.0147645	0.0135686
	0.405833	-2.7312	0.00407556		0.405833	-3.73811	0.000357758										97.7	-0.00134048	-8.956e-05	-0.00062369	-0.0015267	0.00024534	-0.00049242	-0.00049242		0.00640857	0.00107472	0.00059962	-0.00043715	-0.00174626	0.00145863	0.00248751		0.110178	0.0923641	0.06691	0.0372944	0.0171712	0.0131058	0.0139348		0.113776	0.105891	0.0905608	0.0477336	0.0236353	0.0145029	0.0136958
	0.406667	-2.74187	0.00406201		0.406667	-3.73632	0.000358275										97.9	-0.00127105	0.00049614	-6.708e-05	-0.00105808	0.00043859	-0.00045304	-0.00045304		0.00595768	0.00119281	0.00060383	-0.00061755	-0.00257744	0.00106842	0.00191385		0.109542	0.0917367	0.0663148	0.0368954	0.0166156	0.0120943	0.0132804		0.113366	0.105878	0.09027	0.0473782	0.0233464	0.0143699	0.0133948
	0.4075	-2.73973	0.00406474		0.4075	-3.72589	0.000361295										98.1	-0.00162986	0.00074596	-0.00025006	-0.00082359	0.00018995	9.81e-06	9.81e-06		0.00522799	0.00104147	0.0003938	-0.00091178	-0.00325543	0.00019321	0.00139639		0.10917	0.0912724	0.0666387	0.0369127	0.0165626	0.011658	0.0130593		0.113565	0.10601	0.0906506	0.0474717	0.0233342	0.0143646	0.0136754
	0.408333	-2.73639	0.00406898		0.408333	-3.72732	0.000360881										98.3	-0.00215587	0.00070526	0.00037102	-0.00061318	0.00029727	-6.22e-05	-6.22e-05		0.00490281	0.00127367	0.00024548	-0.00150656	-0.00401341	-0.00013212	0.00090419		0.109188	0.0911473	0.0670726	0.037068	0.0159942	0.0113259	0.0130117		0.113536	0.106303	0.0911239	0.0478245	0.0236502	0.0148191	0.0140471
	0.409167	-2.73615	0.00406928		0.409167	-3.73989	0.00035724										98.5	-0.00219999	0.00082319	0.0014689	0.0002085	0.00062022	0.00083155	0.00083155		0.00447194	0.00152162	0.00031652	-0.00200926	-0.00417776	0.00016807	0.00074657		0.109031	0.0910974	0.0671752	0.0364196	0.015721	0.0112872	0.0123385		0.112868	0.105796	0.0908477	0.0473547	0.0230427	0.0145505	0.0137223
	0.41	-2.7501	0.00405157		0.41	-3.73566	0.000358465										98.7	-0.00274387	0.00039848	0.00145301	-0.00019721	0.00055566	0.00108276	0.00108276		0.00388602	0.00170809	0.00036001	-0.00256441	-0.00465869	1.648e-05	0.00041741		0.108973	0.0912552	0.0676436	0.0363503	0.0154771	0.0114465	0.0118348		0.112782	0.105972	0.0904885	0.0471475	0.0231044	0.0149003	0.0138969
	0.410833	-2.75874	0.00404059		0.410833	-3.73018	0.000360053										98.9	-0.00303986	0.00041394	0.0016072	4.237e-05	0.00032226	0.00175812	0.00175812		0.00321737	0.00130786	-0.00011027	-0.00282021	-0.00555237	-0.00027473	-0.00018102		0.109101	0.0919489	0.0684303	0.0364654	0.0158541	0.0113717	0.0122464		0.113036	0.106434	0.0906315	0.0478262	0.023939	0.0152923	0.0143474
	0.411667	-2.74742	0.00405497		0.411667	-3.72869	0.000360484										99.1	-0.00309904	0.00063641	0.00182184	-2.988e-05	0.00060215	0.00263312	0.00263312		0.00302965	0.00132721	-0.00019044	-0.00294863	-0.00583458	-0.00060616	-0.00065154		0.109368	0.0925585	0.069172	0.0365035	0.0159215	0.011775	0.0127203		0.112771	0.106255	0.0906454	0.0480197	0.0241015	0.0149518	0.0145448
	0.4125	-2.7473	0.00405513		0.4125	-3.72922	0.000360329										99.3	-0.00227451	0.00098333	0.0020716	0.00024941	0.00083375	0.00290901	0.00290901		0.00354601	0.00132334	4.589e-05	-0.00320667	-0.00599692	-0.00071802	-0.00055815		0.108737	0.0921139	0.0688793	0.0359559	0.0153993	0.0118583	0.0122461		0.112836	0.106659	0.0911756	0.0489518	0.0249667	0.0149644	0.0155285
	0.413333	-2.75588	0.00404423		0.413333	-3.72952	0.000360243										99.5	-0.00201176	0.00101311	0.00224238	0.00039773	0.00054582	0.00318274	0.00318274		0.00400205	0.0013269	4.36e-06	-0.00328679	-0.00595744	-0.00076925	-0.00068955		0.108538	0.0922869	0.0692081	0.036135	0.015789	0.0122721	0.012548		0.113079	0.106625	0.0915793	0.049354	0.0255154	0.0147852	0.0154801
	0.414167	-2.75344	0.00404733		0.414167	-3.73757	0.000357913										99.7	-0.00224065	0.00054346	0.00221607	0.0003247	0.00026756	0.00309668	0.00309668		0.00500596	0.00191372	-8.65e-06	-0.00317931	-0.00580004	-0.00037663	0.00011376		0.108524	0.0921985	0.0692222	0.0363678	0.0160816	0.0122663	0.0125996		0.113457	0.107008	0.0921831	0.0500553	0.0258763	0.0151681	0.0157847
	0.415	-2.75677	0.00404309		0.415	-3.73125	0.000359742										99.9	-0.00158312	0.00055123	0.00291184	0.00069999	6.552e-05	0.00351945	0.00351945		0.00537006	0.00179679	0.00012553	-0.00319694	-0.00571889	-0.00074208	0.00043452		0.108479	0.0919011	0.068999	0.0363745	0.0157258	0.012117	0.0118136		0.113263	0.107204	0.092255	0.0500801	0.0258166	0.0153651	0.0154846
	0.415833	-2.75373	0.00404695		0.415833	-3.73328	0.000359156										100.1	-0.00153702	0.00062993	0.00289823	0.00030646	-0.00067038	0.00345813	0.00345813		0.00542437	0.00106	-0.00039615	-0.00316734	-0.005905	-0.00108797	0.00050509		0.108396	0.0915809	0.0688534	0.0365278	0.0151255	0.0119063	0.0112748		0.113186	0.107106	0.0927314	0.0500999	0.0261082	0.0155411	0.0160388
	0.416667	-2.75737	0.00404234		0.416667	-3.73542	0.000358534										100.3	-0.00203941	4.605e-05	0.00218404	-0.00077909	-0.00141488	0.00306997	0.00306997		0.00475121	0.00049848	-0.00094656	-0.00306094	-0.00608145	-0.00148202	0.00011391		0.107833	0.0917705	0.0684961	0.0368117	0.014995	0.012211	0.0115358		0.113508	0.107162	0.0930224	0.0506696	0.0265821	0.0155114	0.0158401
	0.4175	-2.76524	0.00403234		0.4175	-3.72309	0.000362106										100.5	-0.00165258	-5.547e-05	0.00235933	-0.0007719	-0.00066517	0.00319484	0.00319484		0.00505441	0.00080947	-0.00074472	-0.00296866	-0.0061558	-0.00179074	0.00064624		0.107467	0.0914518	0.06831	0.0363794	0.0150195	0.0117265	0.0113976		0.114132	0.107618	0.0934671	0.0507307	0.0269184	0.0157433	0.0156104
	0.418333	-2.7675	0.00402947		0.418333	-3.72809	0.000360657										100.7	-0.00128659	-0.0002691	0.00233072	-0.00075261	-0.00070614	0.00296034	0.00296034		0.00524535	0.00075689	-0.00072487	-0.00274466	-0.00554696	-0.00172822	0.0008822		0.107494	0.0914531	0.0678814	0.036455	0.015138	0.0120776	0.0111954		0.113996	0.108089	0.0938795	0.0514881	0.026804	0.0163507	0.0157116
	0.419167	-2.76947	0.00402697		0.419167	-3.73316	0.00035919										100.9	-0.00142528	-0.00040518	0.00253895	-0.00104987	-0.00080577	0.00263547	0.00263547		0.00595542	0.00117156	-0.00037856	-0.00214617	-0.00511037	-0.00128519	0.00121427		0.106993	0.0912484	0.0673258	0.0362636	0.0150957	0.0119509	0.0107848		0.113721	0.107473	0.0934464	0.0511559	0.0268596	0.0155661	0.0154993
	0.42	-2.77156	0.00402432		0.42	-3.73191	0.000359552										101.1	-0.00127246	-5.301e-05	0.00270817	-0.00102335	-0.00036568	0.00235569	0.00235569		0.0061147	0.00133253	0.00023257	-0.00192338	-0.00481961	-0.00151784	0.00119434		0.106722	0.0910513	0.0665193	0.0355007	0.0150896	0.0118246	0.0101447		0.113765	0.107507	0.0934086	0.0512117	0.0269407	0.0154377	0.0154407
	0.420833	-2.77907	0.00401479		0.420833	-3.71808	0.000363555										101.3	-0.00116652	0.00023543	0.00243218	-0.00044839	-0.00051912	0.00193512	0.00193512		0.00590667	0.00126147	0.0003492	-0.00208104	-0.00472508	-0.00152845	0.00105688		0.106831	0.0911073	0.066596	0.035183	0.0148565	0.0116959	0.0101876		0.113846	0.107805	0.0937623	0.0516809	0.0268061	0.0154001	0.0153911
	0.421667	-2.77138	0.00402455		0.421667	-3.71814	0.000363538										101.5	-0.00063971	0.00062362	0.00250956	-8.387e-05	0.00024985	0.00199306	0.00199306		0.00620664	0.00204378	0.00092019	-0.00114842	-0.00466745	-0.00056706	0.00154194		0.106465	0.0906635	0.066385	0.0352746	0.0146572	0.0117064	0.0100799		0.113122	0.107352	0.0935893	0.0515996	0.0256321	0.0148773	0.0149231
	0.4225	-2.77227	0.00402341		0.4225	-3.72702	0.000360967										101.7	-0.00023562	0.00072036	0.00236028	-4.425e-05	0.00058344	0.00193689	0.00193689		0.00553786	0.00158131	0.00050469	-0.0013178	-0.00544136	-0.00041544	0.00110696		0.106576	0.0905715	0.0666671	0.0352904	0.0147893	0.0116945	0.0101032		0.112646	0.106437	0.0923941	0.0511094	0.0244667	0.0137799	0.0142719
	0.423333	-2.77007	0.00402621		0.423333	-3.72505	0.000361537										101.9	0.00046831	0.00098244	0.0021846	0.00047387	0.00111615	0.00181188	0.00181188		0.00564227	0.00184789	0.00048269	-0.001504	-0.00567127	0.00012715	0.00119643		0.106792	0.0903393	0.0668152	0.0353087	0.0152327	0.0119087	0.0100491		0.112616	0.106132	0.0928004	0.0514199	0.024023	0.0134121	0.0143447
	0.424167	-2.77013	0.00402614		0.424167	-3.72821	0.000360622										102.1	0.00040983	0.00099344	0.00179831	0.00097756	0.00120474	0.00202381	0.00202381		0.00514689	0.00213012	0.00028665	-0.00189788	-0.00562689	0.00032416	0.00111053		0.107015	0.0904494	0.067418	0.035453	0.0157944	0.0126827	0.00976167		0.112944	0.105978	0.0929935	0.0516941	0.0238249	0.0135666	0.0145884
	0.425	-2.78789	0.00400358		0.425	-3.71897	0.000363297										102.3	0.00055624	0.00076111	0.00161309	0.00098086	0.00163994	0.0019428	0.0019428		0.00476451	0.00220792	0.00029988	-0.00205336	-0.00577043	0.00125863	0.00114262		0.107077	0.0907145	0.0676815	0.0356546	0.0160389	0.0130281	0.00967977		0.113044	0.10596	0.0927198	0.0519502	0.0235535	0.013775	0.0142862
	0.425833	-2.79456	0.00399511		0.425833	-3.72881	0.00036045										102.5	0.00062158	0.00033597	0.00125991	0.0008035	0.00161602	0.00168649	0.00168649		0.00465242	0.00208932	0.00047165	-0.00158688	-0.00531178	0.00239517	0.0010056		0.10693	0.0910064	0.0680629	0.0353827	0.0165664	0.0133582	0.00948913		0.112123	0.105144	0.0919562	0.0510707	0.022292	0.0132429	0.0136305
	0.426667	-2.79033	0.00400048		0.426667	-3.72475	0.000361623										102.7	0.00051277	0.00028149	0.00126864	0.00072689	0.00173479	0.00174814	0.00174814		0.0042366	0.00180255	-0.0001105	-0.00192365	-0.0058907	0.00259947	0.00094467		0.10751	0.0916932	0.0688682	0.0361101	0.0172081	0.0138331	0.010023		0.111956	0.104705	0.0915288	0.0509284	0.0219301	0.012942	0.0133875
	0.4275	-2.78401	0.0040085		0.4275	-3.7241	0.000361813										102.9	0.00064651	0.00047074	0.00128349	0.00128511	0.0014893	0.00172449	0.00172449		0.00468252	0.00220757	0.00053446	-0.00100094	-0.00534047	0.00383205	0.0015239		0.107775	0.0922441	0.0690984	0.0362603	0.0177651	0.0141191	0.0106968		0.111755	0.104395	0.0918139	0.051254	0.0219786	0.0127716	0.0134029
	0.428333	-2.79927	0.00398913		0.428333	-3.72309	0.000362106										103.1	0.00084026	0.00064135	0.00145555	0.00123432	0.0018018	0.0014584	0.0014584		0.00436904	0.00184985	0.00053774	-0.0011173	-0.0053819	0.00448655	0.00142336		0.10758	0.0922219	0.0689764	0.0359022	0.0179357	0.0144786	0.011		0.111966	0.104531	0.092317	0.0515926	0.0223279	0.0132295	0.0136835
	0.429167	-2.79641	0.00399276		0.429167	-3.7244	0.000361726										103.3	0.0014382	0.00078013	0.00183034	0.00163115	0.00251183	0.00153646	0.00153646		0.00462093	0.00145279	0.00080681	-0.00071257	-0.00495734	0.00475778	0.00160223		0.107372	0.0921459	0.0688602	0.0361626	0.0180935	0.0143714	0.011071		0.111884	0.104332	0.0927252	0.0521242	0.0230933	0.0132944	0.0140745
	0.43	-2.78801	0.00400343		0.43	-3.71736	0.000363762										103.5	0.00118972	0.00049424	0.00182542	0.00141275	0.00239763	0.00108114	0.00108114		0.0047626	0.00186604	0.00118798	-0.00058441	-0.00401285	0.00466171	0.00183077		0.107611	0.0923223	0.06933	0.0368395	0.0186584	0.0148111	0.0120968		0.11193	0.104083	0.0926229	0.0522286	0.023168	0.0134984	0.0138264
	0.430833	-2.7988	0.00398973		0.430833	-3.72231	0.00036233										103.7	0.00075531	0.00023267	0.00158738	0.00090962	0.00236306	0.00089649	0.00089649		0.00483774	0.00186519	0.00114734	-0.00092855	-0.00404996	0.00418052	0.00199815		0.108022	0.0921833	0.0695546	0.0371942	0.01873	0.0150642	0.012114		0.1116	0.10442	0.0929881	0.0522259	0.0231091	0.0136537	0.0139133
	0.431667	-2.80309	0.00398428		0.431667	-3.7179	0.000363607										103.9	0.00029474	-6.983e-05	0.00091099	0.00040062	0.00196829	0.0002681	0.0002681		0.00419133	0.00122409	0.00035523	-0.00135619	-0.00406656	0.00310076	0.00174633		0.10804	0.0919437	0.0691302	0.0370243	0.0183927	0.0147737	0.0120367		0.111238	0.1046	0.093198	0.0515894	0.0233843	0.0137047	0.0138082
	0.4325	-2.79975	0.00398852		0.4325	-3.72708	0.00036095										104.1	-0.00047816	-0.00049941	0.00081656	0.00029668	0.00199256	-0.00040901	-0.00040901		0.00441495	0.00093889	0.00011327	-0.00174	-0.00418423	0.00213349	0.00140579		0.108588	0.0920935	0.0697915	0.0377346	0.0183898	0.0150536	0.0124912		0.111743	0.104709	0.0936093	0.0516235	0.0237944	0.0135837	0.0142335
	0.433333	-2.81101	0.00397422		0.433333	-3.71981	0.000363055										104.3	-0.00065953	-0.00060648	0.00078024	0.00010437	0.00210822	8.752e-05	8.752e-05		0.00454311	0.00115846	-0.00023262	-0.00227232	-0.00434949	0.00154452	0.00132199		0.107977	0.0918767	0.0694008	0.03772	0.0183756	0.0141773	0.0126872		0.112392	0.10515	0.09377	0.0520415	0.0242773	0.0138546	0.0142236
	0.434167	-2.8156	0.00396839		0.434167	-3.72064	0.000362813										104.5	-0.00116775	-0.00089264	0.00055259	9.817e-05	0.00212996	-0.0002682	-0.0002682		0.00536403	0.00143591	-4.021e-05	-0.00229604	-0.00411771	0.00104627	0.00158188		0.108369	0.0912651	0.069542	0.0380632	0.0182772	0.0138301	0.012845		0.11254	0.105268	0.0938115	0.0520268	0.0246372	0.0142634	0.0141349
	0.435	-2.81042	0.00397497		0.435	-3.71885	0.000363331										104.7	-0.00158249	-0.00119869	0.000752	-0.00010041	0.00202402	-0.00076373	-0.00076373		0.00572562	0.00169119	-1.098e-05	-0.00198834	-0.003925	0.00086296	0.00160512		0.108734	0.0914041	0.0696546	0.0383999	0.0180243	0.0138575	0.0132347		0.111746	0.104873	0.0936071	0.0519393	0.0246715	0.0143373	0.0139229
	0.435833	-2.8066	0.00397982		0.435833	-3.71665	0.00036397										104.9	-0.00268703	-0.00135292	0.00098048	-0.00059263	0.00158654	-0.00113175	-0.00113175		0.00621017	0.00191565	0.00021503	-0.00225811	-0.00380939	0.00045061	0.00138125		0.108222	0.0906227	0.069487	0.0380912	0.0176083	0.0129968	0.0130328		0.111669	0.104719	0.0937417	0.0516244	0.0252377	0.0140187	0.01405
	0.436667	-2.80809	0.00397793		0.436667	-3.73065	0.000359915										105.1	-0.00271646	-0.00108212	0.00101882	-0.00034294	0.00161643	-0.00089356	-0.00089356		0.00630716	0.00212421	0.00034972	-0.00226495	-0.00409457	-0.00051664	0.00121452		0.10801	0.0901714	0.0694434	0.0378801	0.0171381	0.012461	0.0123631		0.111879	0.10538	0.0944147	0.0524147	0.0252365	0.0147841	0.0144457
	0.4375	-2.81131	0.00397384		0.4375	-3.72785	0.000360726										105.3	-0.00292512	-0.00108763	0.00113942	6.38e-06	0.00097387	-0.00077022	-0.00077022		0.0066143	0.00232576	-7.87e-06	-0.00189252	-0.0041764	-0.00057038	0.00134513		0.108284	0.09034	0.070446	0.0383527	0.0168808	0.0126496	0.0128523		0.112235	0.105314	0.0944802	0.0527319	0.0250794	0.0144849	0.0142778
	0.438333	-2.80774	0.00397838		0.438333	-3.73042	0.000359984										105.5	-0.00256754	-0.00097697	0.00134315	-0.00023676	0.00052767	-0.00039478	-0.00039478		0.00658891	0.00218122	-0.00053203	-0.00173324	-0.00452562	-0.00074076	0.00147607		0.107922	0.0900508	0.0700521	0.0380196	0.0169127	0.0125501	0.0130274		0.112294	0.105285	0.094613	0.0527354	0.0246833	0.0144756	0.0144296
	0.439167	-2.81495	0.00396922		0.439167	-3.71933	0.000363193										105.7	-0.00267986	-0.00099804	0.00099687	-0.00068399	0.00040165	-0.0005857	-0.0005857		0.00668476	0.00181396	-0.00089577	-0.00268531	-0.00469934	-0.00113897	0.00107484		0.108515	0.0907412	0.0700393	0.0383686	0.017579	0.0130557	0.0134524		0.112807	0.105037	0.094476	0.0526194	0.0247359	0.0143073	0.0143554
	0.44	-2.8168	0.00396688		0.44	-3.71736	0.000363762										105.9	-0.0017986	-0.00039227	0.00127438	-0.00056948	0.00027327	0.00032304	0.00032304		0.00702479	0.00226302	-0.00071985	-0.00262941	-0.00423491	-0.00088919	0.00088138		0.10866	0.091374	0.0701631	0.0384501	0.0180224	0.0130675	0.0136902		0.112971	0.105293	0.0950689	0.0531455	0.0250889	0.0146802	0.0148983
	0.440833	-2.81322	0.00397142		0.440833	-3.71635	0.000364056										106.1	-0.00207335	-1.53e-06	0.00150166	-0.00044339	0.00010299	0.00077315	0.00077315		0.00736135	0.00279675	-0.00048883	-0.00233654	-0.00411843	-0.00104747	0.00089249		0.10829	0.0916355	0.0706452	0.0384842	0.0188293	0.0129625	0.0137833		0.113207	0.105426	0.0950489	0.0534679	0.0251212	0.0153403	0.0148595
	0.441667	-2.82222	0.00395999		0.441667	-3.72785	0.000360726										106.3	-0.00161592	8.707e-05	0.0012711	-0.00049995	-1.059e-05	0.00109381	0.00109381		0.00750603	0.00258272	-0.00024487	-0.00191064	-0.00386236	-0.00062893	0.00102122		0.107744	0.091792	0.0700776	0.0380235	0.0184778	0.0120867	0.0134991		0.113517	0.105194	0.0946722	0.0535651	0.0250912	0.0156381	0.0149399
	0.4425	-2.82693	0.00395401		0.4425	-3.72201	0.000362417										106.5	-0.00150456	0.000389	0.00130814	-0.00058683	-0.0004579	0.00085169	0.00085169		0.00806958	0.00274808	-7.97e-06	-0.00172926	-0.00375233	-0.00019543	0.00100612		0.107639	0.0925625	0.0702982	0.0377449	0.0187931	0.0120742	0.0135366		0.113119	0.10501	0.0949989	0.0533096	0.0247537	0.0154504	0.0148466
	0.443333	-2.82073	0.00396188		0.443333	-3.7294	0.000360277										106.7	-0.00138184	0.00123646	0.0017842	-0.00025469	-0.00055389	0.00181177	0.00181177		0.00802501	0.00308511	0.00023441	-0.00125071	-0.003288	0.00067679	0.00159146		0.107404	0.0931691	0.0701318	0.0377016	0.0189682	0.0124915	0.013747		0.113404	0.10534	0.0953861	0.0537626	0.0247492	0.015684	0.015269
	0.444167	-2.82061	0.00396203		0.444167	-3.73065	0.000359915										106.9	-0.00108887	0.00166407	0.00167768	-0.00063905	-0.00065245	0.00154935	0.00154935		0.00801163	0.00312944	0.00091426	-0.00035802	-0.00264675	0.00190294	0.00160507		0.107179	0.0933336	0.069692	0.0374505	0.0191834	0.0124253	0.0138361		0.113663	0.105505	0.0954229	0.0542112	0.0251319	0.0163988	0.0157942
	0.445	-2.82401	0.00395772		0.445	-3.71718	0.000363814										107.1	-0.00031796	0.00233398	0.00192993	-0.00026789	0.00010569	0.00184467	0.00184467		0.00777814	0.00307264	0.00092494	-0.00042198	-0.00236979	0.00231273	0.00142338		0.106972	0.0933869	0.0699256	0.0371799	0.019699	0.0126131	0.0139467		0.113375	0.105296	0.0951754	0.0541616	0.0254634	0.0167592	0.0162429
	0.445833	-2.82639	0.00395469		0.445833	-3.72618	0.000361209										107.3	6.222e-05	0.00199268	0.00195773	-0.00032182	0.00087109	0.00223236	0.00223236		0.00786458	0.00315515	0.00145071	-5.608e-05	-0.00188453	0.00227456	0.00190073		0.107288	0.0937282	0.0701335	0.037518	0.0200128	0.0130269	0.0142132		0.113258	0.105554	0.0951423	0.054325	0.0256531	0.0168469	0.0165521
	0.446667	-2.83343	0.00394576		0.446667	-3.72988	0.000360139										107.5	7.794e-05	0.00207311	0.00200021	-0.00027268	0.00096826	0.00219695	0.00219695		0.00788768	0.00356533	0.00115774	-0.00025805	-0.00192784	0.00232855	0.00250102		0.107346	0.0934909	0.0698426	0.0374116	0.0199362	0.0131815	0.0139629		0.112699	0.105716	0.0952093	0.054266	0.0254073	0.0169842	0.0168917
	0.4475	-2.83694	0.00394129		0.4475	-3.72022	0.000362934										107.7	-0.00013902	0.00206804	0.00216393	-0.00024022	0.0013303	0.00208925	0.00208925		0.00751283	0.00350194	0.00096817	-0.00043197	-0.00247553	0.00228004	0.00255939		0.107235	0.0930596	0.069299	0.0374098	0.0195413	0.0131387	0.0130929		0.112738	0.10595	0.0954187	0.0539346	0.0253788	0.0168572	0.017004
	0.448333	-2.84475	0.00393138		0.448333	-3.7306	0.000359932										107.9	-0.0002013	0.00214701	0.0020223	0.00020933	0.00169942	0.00197736	0.00197736		0.007498	0.00310844	0.00045727	-0.00054355	-0.00255558	0.00216013	0.00270585		0.106975	0.0925733	0.0689572	0.0369623	0.0191873	0.0127841	0.0128822		0.11308	0.105504	0.0952595	0.0537668	0.0257029	0.0170325	0.0167108
	0.449167	-2.84737	0.00392805		0.449167	-3.72565	0.000361364										108.1	0.00036573	0.00227648	0.00245034	0.00092725	0.00217908	0.00201324	0.00201324		0.00796046	0.00307728	0.00091132	-0.00031604	-0.00248563	0.00211641	0.00307006		0.107269	0.0921939	0.0691886	0.0374521	0.019166	0.012938	0.0126652		0.113218	0.105051	0.0944376	0.0537758	0.0257208	0.0164725	0.0165576
	0.45	-2.8432	0.00393335		0.45	-3.71897	0.000363297										108.3	0.00012651	0.0018999	0.00277868	0.0003801	0.00211223	0.00186159	0.00186159		0.00784284	0.0031193	0.00075517	-0.00047474	-0.00247237	0.00216734	0.00291875		0.107005	0.091882	0.0688535	0.0377033	0.018812	0.0119542	0.0119918		0.113721	0.105699	0.0947349	0.0542844	0.0264506	0.0167836	0.0169874
	0.450833	-2.84821	0.00392699		0.450833	-3.72416	0.000361795										108.5	-0.00029962	0.00113912	0.00250085	0.00050764	0.00181884	0.00098731	0.00098731		0.00763979	0.00285108	0.00065402	-0.0005028	-0.00230082	0.00195003	0.00266439		0.106805	0.0908333	0.0685897	0.0372885	0.0183679	0.0114834	0.0114832		0.112979	0.105956	0.0947526	0.0541869	0.0265893	0.0164364	0.0166104
	0.451667	-2.84386	0.00393251		0.451667	-3.72261	0.000362244										108.7	5.157e-05	0.00084242	0.00294897	0.00089853	0.00179354	0.00075287	0.00075287		0.00684568	0.00231107	0.00034813	-0.00072004	-0.00313966	0.00165213	0.00244257		0.106493	0.0900985	0.0686343	0.0371851	0.017859	0.0112417	0.0111779		0.112896	0.106088	0.0951471	0.0541317	0.0268071	0.0161986	0.0166749
	0.4525	-2.84618	0.00392956		0.4525	-3.73161	0.000359639										108.9	-0.00045355	0.00031739	0.00262947	0.00075935	0.00083799	0.00063023	0.00063023		0.00691549	0.00198978	1.494e-05	-0.00078267	-0.00305561	0.00155921	0.00248048		0.10623	0.0895043	0.0686641	0.0372754	0.0178576	0.0111302	0.0109572		0.112725	0.106624	0.0958289	0.0543772	0.0267976	0.0160595	0.0167934
	0.453333	-2.8562	0.00391685		0.453333	-3.72702	0.000360967										109.1	-0.0003644	0.00023814	0.00249167	0.0008911	0.00061028	0.00069636	0.00069636		0.00633616	0.00127394	-0.00097162	-0.0007346	-0.00386142	0.00112244	0.00205263		0.106025	0.0891515	0.0685516	0.0373563	0.0175151	0.011139	0.0106508		0.112305	0.106356	0.0957239	0.054717	0.0267752	0.0158334	0.0164971
	0.454167	-2.85721	0.00391556		0.454167	-3.72833	0.000360588										109.3	-0.00049308	0.00031966	0.00237924	0.00090203	-3.208e-05	0.00052931	0.00052931		0.00609943	0.00081356	-0.00194875	-0.0011476	-0.00440492	0.00081147	0.0015011		0.106523	0.0894599	0.0686969	0.0372518	0.0174679	0.0117537	0.0111069		0.11209	0.105977	0.0957647	0.0546093	0.0269447	0.0152222	0.0157789
	0.455	-2.85572	0.00391745		0.455	-3.7232	0.000362072										109.5	-0.00012235	0.00057624	0.00280867	0.00102321	0.00025428	0.00108317	0.00108317		0.00614848	0.00036041	-0.00207193	-0.00138052	-0.0043655	0.00065386	0.00126783		0.106505	0.0894126	0.0679107	0.0368658	0.0174452	0.0117594	0.0108793		0.111261	0.105858	0.0958325	0.0539733	0.0265272	0.014805	0.0152948
	0.455833	-2.85321	0.00392063		0.455833	-3.71677	0.000363935										109.7	-0.00032092	0.00088824	0.00274451	0.00104909	0.001041	0.00114951	0.00114951		0.00624208	-1.45e-06	-0.00191502	-0.00219185	-0.00453304	0.00093054	0.00114528		0.106769	0.0903525	0.067971	0.0374088	0.0179696	0.0122734	0.0112067		0.110942	0.10564	0.0959367	0.0536579	0.0258916	0.0141366	0.0146768
	0.456667	-2.85012	0.00392457		0.456667	-3.72678	0.000361036										109.9	-0.00020358	0.00126188	0.00306435	0.00133054	0.00107505	0.00188911	0.00188911		0.00601327	-0.00015656	-0.00216195	-0.00179687	-0.00455048	0.00060534	0.00077067		0.106865	0.0904618	0.067817	0.0374436	0.0180825	0.0120383	0.011273		0.110644	0.105727	0.096394	0.0543667	0.0257481	0.0142214	0.014682
	0.4575	-2.86305	0.00390814		0.4575	-3.73364	0.000359052										110.1	-0.00049194	0.00183052	0.00278667	0.00192637	0.00087835	0.00219426	0.00219426		0.00653757	9.481e-05	-0.00165143	-0.00181589	-0.00452118	0.00071102	0.00066449		0.106135	0.0903273	0.0676326	0.0372926	0.0181624	0.0120279	0.0108514		0.11109	0.106008	0.0969955	0.055356	0.0259198	0.0149883	0.0151426
	0.458333	-2.86728	0.00390277		0.458333	-3.73781	0.000357844										110.3	5e-08	0.001926	0.00260293	0.00208066	0.00086141	0.00215245	0.00215245		0.006429	0.00022072	-0.00179892	-0.00184308	-0.00417965	0.00113972	0.0005872		0.105968	0.0908082	0.0672427	0.0371993	0.017546	0.0119495	0.0101984		0.110839	0.10601	0.0974299	0.0553209	0.0256491	0.0147413	0.0151225
	0.459167	-2.87056	0.00389861		0.459167	-3.73632	0.000358275										110.5	7.003e-05	0.00237011	0.00262519	0.00200945	0.00052231	0.00250556	0.00250556		0.00593175	7.414e-05	-0.00211649	-0.00226844	-0.00491059	0.00105285	-0.00023172		0.106309	0.0915583	0.0682671	0.03781	0.018332	0.0129807	0.0112036		0.110842	0.106254	0.0984893	0.0553521	0.025502	0.0145899	0.0153513
	0.46	-2.86019	0.00391178		0.46	-3.73113	0.000359777										110.7	0.0001039	0.00318523	0.00324239	0.00239761	0.00098206	0.00305284	0.00305284		0.00550149	0.00011365	-0.00196342	-0.00207387	-0.00475804	0.0014663	-0.00038969		0.10619	0.0919035	0.0681254	0.0382335	0.0188214	0.0135044	0.0115948		0.110822	0.106349	0.0988561	0.0556279	0.0255503	0.0149448	0.0157342
	0.460833	-2.85953	0.00391261		0.460833	-3.72487	0.000361588										110.9	0.00015804	0.00348277	0.00340165	0.00240887	0.00146083	0.00321371	0.00321371		0.0052895	0.00011553	-0.00196508	-0.00262335	-0.00510024	0.00142907	-0.00076395		0.106832	0.0922732	0.0684084	0.0388564	0.0191717	0.0138843	0.0120996		0.111373	0.106458	0.0994238	0.0560471	0.0260873	0.0157769	0.0159687
	0.461667	-2.85751	0.00391518		0.461667	-3.72505	0.000361537										111.1	0.00017376	0.00340418	0.00331512	0.00265898	0.00185076	0.00404164	0.00404164		0.00546036	0.00043485	-0.00192018	-0.00297956	-0.00497839	0.00141825	-0.00054802		0.107082	0.0923725	0.0684801	0.0389038	0.0192827	0.0144958	0.0119378		0.11119	0.105849	0.0996005	0.0555053	0.025684	0.015589	0.0151333
	0.4625	-2.8581	0.00391443		0.4625	-3.72481	0.000361606										111.3	-0.00051929	0.00293846	0.0032001	0.00208319	0.00188512	0.00436322	0.00436322		0.00538526	0.00046393	-0.00226835	-0.00314827	-0.00540187	0.00098309	-0.00050893		0.106777	0.092324	0.0678344	0.0388922	0.0192684	0.0146485	0.012017		0.111787	0.106036	0.0999163	0.0555272	0.0254533	0.0160573	0.0150171
	0.463333	-2.86931	0.0039002		0.463333	-3.72982	0.000360156										111.5	-0.00066512	0.00318944	0.00343518	0.00227958	0.00217652	0.00460443	0.00460443		0.00517869	0.00073354	-0.00284902	-0.00291297	-0.00537097	0.00068207	-0.00052356		0.106571	0.0923829	0.0677892	0.0392373	0.0191519	0.0145921	0.0120914		0.112478	0.10642	0.10075	0.0558703	0.0256255	0.0165759	0.0157803
	0.464167	-2.86806	0.00390179		0.464167	-3.72553	0.000361399										111.7	-0.00104132	0.00279922	0.00354192	0.00187249	0.00207549	0.00459733	0.00459733		0.00461703	0.00058178	-0.00281387	-0.00313793	-0.00497673	0.00021481	-0.00063981		0.106506	0.0926422	0.06763	0.0395812	0.0195688	0.0147475	0.0125246		0.112995	0.10592	0.100413	0.0554209	0.0261792	0.016386	0.0158124
	0.465	-2.86782	0.00390209		0.465	-3.72446	0.000361709										111.9	-0.00086154	0.00273295	0.00351198	0.00210054	0.00224926	0.00465973	0.00465973		0.00473067	0.00017591	-0.00271138	-0.00298333	-0.0050675	-0.00035765	-0.00086548		0.10608	0.0929274	0.0675762	0.0393916	0.0196848	0.0145546	0.0130702		0.113505	0.105591	0.100037	0.055406	0.0266659	0.0163022	0.0157004
	0.465833	-2.87759	0.00388968		0.465833	-3.72845	0.000360553										112.1	-0.00101062	0.0023858	0.00359769	0.00213394	0.00210215	0.00438299	0.00438299		0.00505891	0.00059872	-0.00216733	-0.00262767	-0.00474424	-0.00015459	-0.00068673		0.106185	0.0931382	0.0681126	0.0400874	0.0200175	0.0150838	0.0137101		0.113927	0.106049	0.0997949	0.0554045	0.0268686	0.0164772	0.0159585
	0.466667	-2.87783	0.00388937		0.466667	-3.7176	0.000363693										112.3	-0.00103009	0.00166587	0.00384367	0.00173615	0.00218966	0.00385816	0.00385816		0.0050174	0.00085663	-0.00206383	-0.00287233	-0.00466604	-0.00044051	-0.00080491		0.106213	0.093203	0.0685227	0.0402471	0.0201066	0.0152981	0.0141221		0.11385	0.106909	0.100183	0.0556725	0.0270577	0.0170797	0.0161902
	0.4675	-2.87658	0.00389096		0.4675	-3.71534	0.000364349										112.5	-0.00079798	0.00095442	0.00328072	0.00141552	0.00210137	0.00326376	0.00326376		0.00503973	0.00123489	-0.00191352	-0.00279474	-0.00478174	-0.00060556	-0.00050065		0.1059	0.0928189	0.0687001	0.0397024	0.0201891	0.0148852	0.0145493		0.113735	0.107044	0.100181	0.0559489	0.0274493	0.0176936	0.0160805
	0.468333	-2.87986	0.0038868		0.468333	-3.72171	0.000362503										112.7	-0.00095176	0.00033428	0.00272107	0.00093899	0.00181621	0.00302564	0.00302564		0.00484585	0.0009003	-0.00194831	-0.00271561	-0.00533149	-0.00110028	-0.00029223		0.106248	0.0933049	0.0695769	0.0405093	0.0203174	0.0149896	0.0153182		0.114192	0.107123	0.100049	0.0560607	0.0276833	0.0182568	0.0162368
	0.469167	-2.87479	0.00389323		0.469167	-3.72607	0.000361243										112.9	-0.00126465	4.934e-05	0.00182544	9.834e-05	0.0013305	0.00239509	0.00239509		0.00518002	0.00084299	-0.00201125	-0.00243175	-0.00503478	-0.00123094	0.00021391		0.106185	0.0934064	0.0695468	0.0401143	0.0205615	0.014638	0.0152517		0.11398	0.107286	0.099897	0.0562716	0.0278491	0.0185329	0.0157777
	0.47	-2.88421	0.00388127		0.47	-3.71915	0.000363245										113.1	-0.00094793	8.476e-05	0.00150676	-0.00017407	0.00174792	0.00225621	0.00225621		0.00587157	0.00102186	-0.00179761	-0.00191813	-0.00502026	-0.00036927	0.0009196		0.106086	0.0933594	0.0693702	0.0398456	0.0202387	0.0145308	0.0150446		0.114118	0.106693	0.0995715	0.0562564	0.0282489	0.0184414	0.0154868
	0.470833	-2.886	0.003879		0.470833	-3.71879	0.000363348										113.3	-0.00074621	0.0002829	0.00151756	-0.00031972	0.00145877	0.00200554	0.00200554		0.00654747	0.00150307	-0.00174185	-0.00155612	-0.00450217	2.018e-05	0.00136258		0.106728	0.0933705	0.0695972	0.0398237	0.020418	0.014514	0.0150054		0.11365	0.106572	0.0991035	0.0561584	0.0279247	0.0181063	0.0152084
	0.471667	-2.88361	0.00388203		0.471667	-3.71861	0.0003634										113.5	-0.00087823	-3.808e-05	0.00115355	-0.00081598	0.00166892	0.00187731	0.00187731		0.00721452	0.00123157	-0.00148109	-0.00111292	-0.00441543	0.00073012	0.00201244		0.107138	0.0933452	0.0691716	0.0396552	0.019893	0.0140529	0.0146132		0.113704	0.106654	0.0990689	0.0561145	0.0279934	0.0182483	0.0152738
	0.4725	-2.88636	0.00387855		0.4725	-3.72785	0.000360726										113.7	-0.00105345	0.00020329	0.00062357	-0.0006864	0.00190889	0.00179382	0.00179382		0.00745561	0.00099275	-0.00147941	-0.00154953	-0.00478643	0.00075275	0.00220894		0.106732	0.0930744	0.0690018	0.0396681	0.0199024	0.0135349	0.0144053		0.114287	0.106627	0.0992326	0.0568006	0.0282859	0.0180758	0.0156937
	0.473333	-2.88248	0.00388347		0.473333	-3.73012	0.00036007										113.9	-0.00085617	0.00069383	0.00052804	-0.00040634	0.00167119	0.00208267	0.00208267		0.00753808	0.00146962	-0.00140087	-0.00128643	-0.00477289	0.00090644	0.00227561		0.107159	0.0925875	0.0688868	0.0396772	0.0200364	0.0130629	0.0138334		0.114102	0.106866	0.0991175	0.0576206	0.0284061	0.0184567	0.0162418
	0.474167	-2.89464	0.00386803		0.474167	-3.72422	0.000361778										114.1	-0.00014228	0.00084853	0.0008647	-0.00012102	0.00135541	0.00228684	0.00228684		0.0080878	0.0019079	-0.00075296	-0.00144178	-0.00462883	0.00097521	0.00286185		0.106966	0.0922964	0.0693028	0.0396663	0.0200044	0.0126585	0.0132967		0.113721	0.10729	0.0989151	0.0578618	0.0284818	0.0183538	0.0166527
	0.475	-2.89935	0.00386205		0.475	-3.72279	0.000362192										114.3	0.00032915	0.00083649	0.00117978	-0.00015085	0.00106298	0.00205668	0.00205668		0.0081045	0.00233514	-0.00019858	-0.00094981	-0.00437535	0.00150667	0.00345475		0.107535	0.092553	0.0697268	0.0402247	0.0195875	0.0122787	0.0132069		0.112947	0.106854	0.0981859	0.0569859	0.0278391	0.0168648	0.0160754
	0.475833	-2.89017	0.00387371		0.475833	-3.72797	0.000360691										114.5	0.00036403	0.00117209	0.00129953	-0.00014622	0.00043366	0.00249015	0.00249015		0.00792607	0.00223246	-4.188e-05	-0.00124531	-0.00470903	0.00150744	0.0030517		0.107538	0.092648	0.0698663	0.0405913	0.0198393	0.0121426	0.0134691		0.112752	0.106585	0.0982825	0.0571463	0.0276256	0.0164648	0.0162194
	0.476667	-2.88552	0.00387961		0.476667	-3.72225	0.000362348										114.7	0.00035288	0.001724	0.00188063	0.00039947	0.00052709	0.00222492	0.00222492		0.00819154	0.00252614	0.00039991	-0.00159132	-0.00422068	0.00182628	0.00344872		0.107467	0.0926466	0.0696645	0.0405694	0.0195538	0.0115864	0.0132778		0.112422	0.106314	0.0980397	0.0574699	0.0272957	0.0162201	0.0162001
	0.4775	-2.87896	0.00388793		0.4775	-3.71689	0.000363901										114.9	0.00019125	0.00208819	0.00186946	0.00055906	7.826e-05	0.00266548	0.00266548		0.00788253	0.00244191	0.00035175	-0.00191914	-0.00428284	0.00188952	0.00307746		0.107568	0.0918909	0.0694873	0.0398976	0.0188095	0.0108982	0.0125198		0.112354	0.105825	0.0979808	0.0576925	0.0269641	0.0158825	0.0157599
	0.478333	-2.88963	0.00387439		0.478333	-3.70866	0.000366282										115.1	0.00031234	0.00232282	0.00173369	0.00074706	-6.363e-05	0.00341904	0.00341904		0.00784937	0.00250235	1.28e-05	-0.00176676	-0.00400796	0.00238457	0.00286372		0.107328	0.0918538	0.0692235	0.0392579	0.0184928	0.0109526	0.0118275		0.111868	0.105013	0.0976763	0.0572153	0.0261137	0.0148229	0.0152635
	0.479167	-2.89065	0.0038731		0.479167	-3.71802	0.000363573										115.3	-0.00010654	0.00231081	0.00178961	0.00071273	-4.236e-05	0.00324255	0.00324255		0.00717102	0.0024648	-0.00053462	-0.00192856	-0.00433665	0.00197757	0.00247875		0.106846	0.0917012	0.068783	0.0387281	0.0184874	0.0103447	0.01196		0.112397	0.105577	0.0986832	0.0581307	0.0264933	0.0155845	0.0161088
	0.48	-2.89261	0.0038706		0.48	-3.71516	0.000364401										115.5	-0.00034751	0.00224662	0.00229446	0.00082758	7.806e-05	0.00342682	0.00342682		0.00668477	0.00244639	-0.00056254	-0.00181334	-0.00387493	0.00221965	0.00240728		0.107045	0.0919199	0.0687548	0.0388136	0.0182815	0.0103226	0.0123707		0.11265	0.1057	0.0992939	0.0579145	0.0262793	0.015589	0.0162659
	0.480833	-2.8879	0.00387658		0.480833	-3.71271	0.000365108										115.7	-0.00064193	0.00263642	0.00281024	0.00068122	5.096e-05	0.00341895	0.00341895		0.00668833	0.00262076	-0.00027459	-0.00194604	-0.00320316	0.00240871	0.00196687		0.107482	0.0926959	0.0692673	0.0391823	0.0189659	0.0108731	0.0132076		0.112049	0.105	0.0992973	0.0574798	0.0261752	0.0158638	0.0160551
	0.481667	-2.89631	0.00386591		0.481667	-3.72249	0.000362279										115.9	-0.00061138	0.00278671	0.00314462	0.00080724	0.00044654	0.00328588	0.00328588		0.00702651	0.00303843	-9.245e-05	-0.00165172	-0.00298445	0.00275006	0.00162144		0.107081	0.0926669	0.0692095	0.0393487	0.0189548	0.0113121	0.0133329		0.112073	0.105003	0.0994015	0.0575545	0.0256976	0.0159082	0.0159886
	0.4825	-2.89357	0.00386939		0.4825	-3.72887	0.000360432										116.1	-0.00086708	0.00284739	0.00372936	0.00071309	0.00082644	0.00321971	0.00321971		0.00735221	0.00367747	0.00017477	-0.00146511	-0.00231286	0.00309409	0.00165333		0.107024	0.0931571	0.0694178	0.0395533	0.0192978	0.0122365	0.0135618		0.111903	0.105008	0.0999224	0.0578969	0.0261001	0.016595	0.016271
	0.483333	-2.89339	0.00386962		0.483333	-3.72034	0.0003629										116.3	-0.00107476	0.00253934	0.00408353	0.00039974	0.00124862	0.00251128	0.00251128		0.00696657	0.00373245	0.00025072	-0.00103199	-0.00233627	0.00292612	0.00170762		0.106945	0.0932065	0.0695208	0.0393491	0.0192452	0.0124634	0.0136564		0.111697	0.105005	0.100569	0.0584172	0.0266393	0.017748	0.0164693
	0.484167	-2.90918	0.00384956		0.484167	-3.72064	0.000362813										116.5	-0.00189324	0.00263789	0.00352215	-0.00015087	0.00112968	0.00204354	0.00204354		0.00629844	0.00364806	2.307e-05	-0.00148868	-0.00272762	0.00253138	0.00151298		0.107123	0.093583	0.0695571	0.0399214	0.019441	0.0125465	0.0136031		0.112338	0.104797	0.100864	0.0588144	0.0272716	0.0179961	0.0166057
	0.485	-2.90394	0.00385622		0.485	-3.72726	0.000360898										116.7	-0.00251152	0.00275964	0.00309157	-5.871e-05	0.00116025	0.00161225	0.00161225		0.00616074	0.00349505	-8.26e-05	-0.00124718	-0.00268688	0.00224754	0.00197993		0.106751	0.0938718	0.0694304	0.0400225	0.0197075	0.0127874	0.013349		0.112371	0.104698	0.100945	0.0585697	0.0269922	0.0184533	0.0165287
	0.485833	-2.90257	0.00385796		0.485833	-3.7207	0.000362796										116.9	-0.00251513	0.00333498	0.00312904	0.0002877	0.0013167	0.00108104	0.00108104		0.00638664	0.00393331	-0.00016093	-0.0010803	-0.00263575	0.0028335	0.00216458		0.106681	0.0939919	0.0691846	0.039667	0.0202581	0.0130832	0.0127594		0.112324	0.104728	0.101074	0.0589418	0.0274091	0.0187988	0.0164281
	0.486667	-2.89869	0.00386288		0.486667	-3.71641	0.000364039										117.1	-0.00280177	0.00292674	0.00243299	4.863e-05	0.00108513	0.00053148	0.00053148		0.00678807	0.00430839	-0.00039687	-0.00071569	-0.00240396	0.00361861	0.00241287		0.106926	0.0942355	0.0693562	0.0397249	0.0207303	0.0139556	0.0132614		0.112405	0.104234	0.101435	0.0588526	0.0276847	0.0185353	0.0168433
	0.4875	-2.89208	0.00387128		0.4875	-3.72082	0.000362762										117.3	-0.00305056	0.00288633	0.00191601	-1.75e-05	0.00073531	0.0003679	0.0003679		0.00639971	0.00415935	-0.0010679	-0.00050269	-0.00297217	0.00321305	0.00197474		0.107899	0.0942772	0.0694397	0.0404856	0.0217327	0.0144883	0.0132457		0.112455	0.10418	0.101485	0.0587578	0.027826	0.0184484	0.0170443
	0.488333	-2.90203	0.00385864		0.488333	-3.72171	0.000362503										117.5	-0.00329862	0.00238834	0.00095188	3.64e-05	0.00073028	0.00040038	0.00040038		0.00629773	0.00412845	-0.00111012	-0.00096944	-0.00352	0.00299313	0.00183553		0.107447	0.0935982	0.0688273	0.0402097	0.0215182	0.0146297	0.0126672		0.113193	0.104392	0.102097	0.059125	0.0288287	0.0190859	0.0178281
	0.489167	-2.90394	0.00385622		0.489167	-3.71498	0.000364453										117.7	-0.00304054	0.00288273	0.00088529	0.00037602	0.00052703	0.00054805	0.00054805		0.00594348	0.00429479	-0.00102497	-0.00132998	-0.00404581	0.00220756	0.00161231		0.106684	0.0924587	0.0685477	0.0400485	0.0217053	0.0144947	0.0119243		0.113132	0.104422	0.10199	0.0592413	0.0293397	0.0189326	0.0180438
	0.49	-2.90531	0.00385448		0.49	-3.71379	0.000364798										117.9	-0.00245396	0.00316666	0.00119938	0.00051804	0.00038226	0.00079035	0.00079035		0.00618336	0.0045609	-0.00088357	-0.0011892	-0.00430043	0.00248474	0.0015826		0.106858	0.0917404	0.0687035	0.0400656	0.0217392	0.0147558	0.0114937		0.112818	0.104588	0.101438	0.0590442	0.0288895	0.0188535	0.0178529
	0.490833	-2.90966	0.00384896		0.490833	-3.71915	0.000363245										118.1	-0.00196686	0.00239705	0.00105696	0.00051582	0.00015953	0.00070813	0.00070813		0.00683319	0.00446539	-0.00024422	-0.00033231	-0.00406148	0.00205659	0.00163928		0.106905	0.0911928	0.0689778	0.0405087	0.0215291	0.014939	0.0115504		0.112805	0.104793	0.101097	0.0590583	0.0290928	0.0181095	0.0176274
	0.491667	-2.90966	0.00384896		0.491667	-3.712	0.000365315										118.3	-0.00151219	0.00216668	0.00073784	0.00075036	4.14e-06	0.00097862	0.00097862		0.00677804	0.00443452	3.12e-05	-3.077e-05	-0.00397325	0.00243346	0.0016132		0.106899	0.0910334	0.0690562	0.040499	0.0213918	0.0147428	0.0117188		0.112891	0.104518	0.100508	0.0590432	0.0289061	0.017764	0.017689
	0.4925	-2.91222	0.0038457		0.4925	-3.71003	0.000365885										118.5	-0.00102255	0.00211974	0.00041653	0.00093653	0.00012727	0.00129555	0.00129555		0.00687685	0.00465034	-9.462e-05	-0.00055476	-0.00382418	0.00236405	0.00112869		0.106719	0.0904865	0.0693013	0.0405973	0.0211421	0.0147114	0.0115238		0.112592	0.104571	0.100482	0.0597707	0.02887	0.0177843	0.0176496
	0.493333	-2.91419	0.0038432		0.493333	-3.71718	0.000363814										118.7	-0.00076738	0.00185229	0.00019663	0.0011634	0.00017306	0.00126268	0.00126268		0.00654057	0.00398774	-0.00029078	-0.00090632	-0.0041222	0.00225348	0.00102486		0.106878	0.0897138	0.0696288	0.0403443	0.0209424	0.014571	0.011793		0.112382	0.104613	0.100051	0.0599985	0.0286871	0.0174509	0.0175822
	0.494167	-2.91592	0.00384101		0.494167	-3.71629	0.000364073										118.9	-0.00025329	0.00208126	-4.68e-05	0.00147175	0.00023918	0.0021679	0.0021679		0.00665981	0.0040276	-0.00025083	-0.00071086	-0.00428507	0.00268524	0.00088229		0.106801	0.0891664	0.0698196	0.0401956	0.0206909	0.0144502	0.0114828		0.112558	0.105105	0.100159	0.0604918	0.0292494	0.0173518	0.0176847
	0.495	-2.90549	0.00385425		0.495	-3.7145	0.000364591										119.1	0.00080836	0.00244459	0.00013998	0.00143287	0.0010603	0.00276197	0.00276197		0.00682648	0.00345768	-0.00041793	-0.0009746	-0.00431861	0.00281802	0.00117479		0.106462	0.0891266	0.0699168	0.0400522	0.0202513	0.0146041	0.0113457		0.112778	0.105047	0.10049	0.0605606	0.0292272	0.0170439	0.0175999
	0.495833	-2.91169	0.00384638		0.495833	-3.71414	0.000364694										119.3	0.00111882	0.00270563	0.0007226	0.00181798	0.00154817	0.00286206	0.00286206		0.00654487	0.00319191	-0.0006241	-0.00144558	-0.00454736	0.00236238	0.00101691		0.106243	0.0885844	0.0698824	0.0399967	0.0197678	0.0137501	0.0112602		0.112632	0.104815	0.100746	0.060829	0.0290385	0.0171984	0.017126
	0.496667	-2.92033	0.00383541		0.496667	-3.71408	0.000364712										119.5	0.00133396	0.00278793	0.00096385	0.0016872	0.00195365	0.0033847	0.0033847		0.00667067	0.00275166	-0.00074492	-0.00127956	-0.00371469	0.00276125	0.00129033		0.106363	0.0888061	0.0702811	0.0406721	0.0197629	0.0136922	0.0114218		0.112818	0.104945	0.101087	0.0605914	0.0291719	0.0172189	0.0171151
	0.4975	-2.91348	0.00384411		0.4975	-3.71587	0.000364194										119.7	0.00130688	0.00300592	0.00140732	0.00136308	0.00229064	0.0036874	0.0036874		0.00705106	0.00291191	-0.00034729	-0.00116403	-0.00299201	0.00305135	0.00160237		0.106444	0.0896979	0.0709607	0.0417255	0.0202647	0.0139066	0.0119828		0.112211	0.1047	0.100443	0.0602614	0.028999	0.0171848	0.0168976
	0.498333	-2.91181	0.00384623		0.498333	-3.72082	0.000362762										119.9	0.00145767	0.00302414	0.00178636	0.00132203	0.00290484	0.00375418	0.00375418		0.00704528	0.00256688	-0.00046867	-0.00125556	-0.00279839	0.00320968	0.00159867		0.105621	0.0895218	0.0703769	0.0415003	0.0196509	0.0135613	0.0113545		0.112179	0.104741	0.100063	0.060159	0.0290473	0.0168105	0.0169152
	0.499167	-2.91377	0.00384373		0.499167	-3.72112	0.000362675										120.1	0.00144696	0.00347824	0.00299552	0.00160132	0.00357919	0.00423731	0.00423731		0.00612644	0.00179656	-0.00093618	-0.0015649	-0.00326723	0.00244051	0.00124095		0.10592	0.0907328	0.0709041	0.0418944	0.0198967	0.0135154	0.0117329		0.11194	0.105132	0.100068	0.0604529	0.0297866	0.0168683	0.0167969
	0.5	-2.91282	0.00384494		0.5	-3.71599	0.000364159										120.3	0.00130066	0.00370886	0.0038728	0.00207836	0.00444082	0.00440861	0.00440861		0.00560254	0.00180351	-0.00103223	-0.00126356	-0.00328187	0.00244514	0.00168119		0.106257	0.0910612	0.0714294	0.0421087	0.0198688	0.0133813	0.0120724		0.111474	0.104858	0.0994817	0.060075	0.0291902	0.0169327	0.0163712
	0.500833	-2.91669	0.00384003		0.500833	-3.72076	0.000362779										120.5	0.00094033	0.00405605	0.00383921	0.00171603	0.0044756	0.00450193	0.00450193		0.00531296	0.00160988	-0.0012395	-0.00128876	-0.00343719	0.0022643	0.00199194		0.107075	0.0918538	0.071973	0.0431526	0.0204994	0.01385	0.012663		0.111504	0.104901	0.0995113	0.0599681	0.0290525	0.0166174	0.0164465
	0.501667	-2.91932	0.0038367		0.501667	-3.72797	0.000360691										120.7	0.0008738	0.00389789	0.0039328	0.00170658	0.00441072	0.00410874	0.00410874		0.0055478	0.00167152	-0.00137857	-0.0008624	-0.0033843	0.0018188	0.00197598		0.106997	0.0922567	0.0720463	0.0427608	0.020762	0.0134579	0.0127566		0.111195	0.104719	0.0994469	0.0597785	0.0290936	0.016987	0.0163161
	0.5025	-2.91765	0.00383881		0.5025	-3.72267	0.000362227										120.9	0.00047777	0.00360985	0.00385901	0.00153404	0.00393398	0.00400326	0.00400326		0.00594663	0.00174911	-0.00138711	-0.00080899	-0.00331881	0.00178753	0.00219422		0.10797	0.0932357	0.0726855	0.0434008	0.0216775	0.014179	0.0132227		0.111158	0.104814	0.099541	0.0596645	0.0292453	0.0172566	0.0162359
	0.503333	-2.92236	0.00383284		0.503333	-3.72434	0.000361744										121.1	-2.895e-05	0.00288028	0.00359687	0.0010666	0.00342407	0.00360856	0.00360856		0.00567875	0.00119812	-0.00169569	-0.00087733	-0.003219	0.00147731	0.00197796		0.10837	0.0932497	0.0726455	0.0432196	0.0222499	0.0144607	0.0137741		0.111229	0.104559	0.0996536	0.0591514	0.029044	0.0168991	0.0161994
	0.504167	-2.92832	0.00382527		0.504167	-3.72404	0.00036183										121.3	-0.00045203	0.00269396	0.00312582	0.00118453	0.00298435	0.00366033	0.00366033		0.00542091	0.00107066	-0.00137864	-0.00036335	-0.00302427	0.00133799	0.00177261		0.108678	0.0929527	0.072358	0.0432071	0.02268	0.0144076	0.0133012		0.111518	0.104739	0.0996473	0.0589831	0.0293058	0.0174293	0.0162675
	0.505	-2.92176	0.00383359		0.505	-3.71516	0.000364401										121.5	-0.00034645	0.00235203	0.00314946	0.00121198	0.0024756	0.00358222	0.00358222		0.00535257	0.00082364	-0.00119962	-0.00077095	-0.00320126	0.00047365	0.00104703		0.108277	0.0926282	0.0723052	0.04298	0.0227141	0.0144686	0.0132853		0.111465	0.104919	0.0997657	0.0590729	0.0295011	0.0178452	0.016212
	0.505833	-2.91467	0.0038426		0.505833	-3.71581	0.000364211										121.7	-0.00030245	0.00216711	0.00313598	0.00114245	0.0018404	0.00314102	0.00314102		0.00537101	0.00069414	-0.00107351	-0.00098922	-0.0036065	-0.00014577	0.00054634		0.108155	0.0924157	0.071918	0.042121	0.0224089	0.0138958	0.0130051		0.111828	0.104828	0.0999988	0.0588309	0.0293798	0.0175844	0.0157693
	0.506667	-2.92099	0.00383458		0.506667	-3.71987	0.000363038										121.9	-0.00050771	0.00145935	0.00234578	0.00062384	0.00119976	0.0026722	0.0026722		0.00569558	0.00068771	-0.00076516	-0.00132394	-0.00347849	-0.00033739	1.055e-05		0.108432	0.0927279	0.0718162	0.0418632	0.0221128	0.0141966	0.0136615		0.112206	0.105073	0.10003	0.0590195	0.0292004	0.0177243	0.0154863
	0.5075	-2.92081	0.0038348		0.5075	-3.71844	0.000363452										122.1	-0.00091217	0.00078534	0.00143565	0.00047997	0.00065942	0.00218619	0.00218619		0.00566676	0.00102255	-0.00047956	-0.00154905	-0.00345169	-0.00058382	-0.00015721		0.109093	0.0929927	0.071746	0.0419748	0.022409	0.0142365	0.0143095		0.112275	0.105242	0.0999354	0.059333	0.0294808	0.0177259	0.0152841
	0.508333	-2.92271	0.00383238		0.508333	-3.7117	0.000365402										122.3	-0.00069181	0.00057817	0.00139932	0.00022213	0.00045036	0.00184648	0.00184648		0.0054856	0.00140283	-0.00027589	-0.00213625	-0.00304259	-0.00038152	-4.164e-05		0.109442	0.0930956	0.0719072	0.0419313	0.022461	0.0144561	0.0146335		0.112344	0.105139	0.0999872	0.0594158	0.0295241	0.0180002	0.0157426
	0.509167	-2.92248	0.00383268		0.509167	-3.72106	0.000362693										122.5	-0.00038484	0.00040375	0.00135139	0.00071281	0.00061319	0.00209981	0.00209981		0.00566219	0.00194383	0.0001937	-0.00268571	-0.00280441	-0.00024586	-8.466e-05		0.109609	0.0929162	0.0722399	0.0421914	0.022069	0.0148574	0.0148695		0.112366	0.105291	0.100534	0.0597685	0.0298399	0.0182451	0.0159901
	0.51	-2.92408	0.00383064		0.51	-3.72916	0.000360346										122.7	-0.00011449	0.00041348	0.00154969	0.00105027	0.00075224	0.00229006	0.00229006		0.00589115	0.00167552	0.00012055	-0.00271379	-0.00291358	-0.00015775	0.00050236		0.109299	0.092839	0.0724491	0.0422627	0.0222155	0.0153022	0.0157835		0.112373	0.105517	0.100815	0.0597521	0.0302823	0.0186982	0.0162867
	0.510833	-2.92766	0.0038261		0.510833	-3.72905	0.000360381										122.9	-7.603e-05	0.00074741	0.00150735	0.00120725	0.00062608	0.00216244	0.00216244		0.00636537	0.002364	0.00052219	-0.00270935	-0.00244754	0.00049094	0.00092022		0.108866	0.0926819	0.0726074	0.0420946	0.0214612	0.0153598	0.0153642		0.113116	0.105664	0.10156	0.0602289	0.0307765	0.0189801	0.01653
	0.511667	-2.92605	0.00382814		0.511667	-3.7148	0.000364504										123.1	0.00034273	0.00069743	0.00168985	0.00146548	0.0012138	0.0016555	0.0016555		0.006063	0.00214532	0.00025133	-0.00275379	-0.00231309	0.00025819	0.00087442		0.10821	0.0924624	0.0718344	0.0415022	0.0208701	0.014734	0.0146682		0.113401	0.105429	0.102026	0.0603734	0.0305427	0.0189273	0.0165159
	0.5125	-2.92826	0.00382534		0.5125	-3.71671	0.000363952										123.3	-5.944e-05	0.00106089	0.00209476	0.00192433	0.00135739	0.00190381	0.00190381		0.00565627	0.00225203	0.00012655	-0.00299044	-0.00230721	6.425e-05	0.00098322		0.107681	0.092475	0.0713772	0.041167	0.0201741	0.0142592	0.0143536		0.113303	0.105607	0.102102	0.0608024	0.0305605	0.018743	0.016364
	0.513333	-2.92093	0.00383465		0.513333	-3.72183	0.000362468										123.5	-0.00094485	0.00101947	0.00155941	0.00126913	0.00081904	0.00180087	0.00180087		0.00574435	0.00266943	0.00037377	-0.00316275	-0.00227774	0.00067374	0.00139632		0.107442	0.0932845	0.0716463	0.0416985	0.0204246	0.0144133	0.014966		0.11357	0.105825	0.102226	0.0605975	0.0308046	0.019053	0.0159027
	0.514167	-2.92319	0.00383178		0.514167	-3.7179	0.000363607										123.7	-0.00107532	0.00105233	0.00195524	0.00126437	0.00085392	0.00205124	0.00205124		0.00589948	0.00339198	0.00103274	-0.0028546	-0.00221576	0.00115569	0.00158903		0.106846	0.0934214	0.0716249	0.0419663	0.0205831	0.0143246	0.0148884		0.113069	0.105637	0.101515	0.060405	0.0304141	0.0187469	0.0155269
	0.515	-2.9242	0.00383049		0.515	-3.72112	0.000362675										123.9	-0.00102577	0.00115085	0.00218621	0.00137784	0.00095407	0.00167975	0.00167975		0.00586739	0.00321915	0.0008079	-0.00275881	-0.00204848	0.00111801	0.00143522		0.106292	0.0933579	0.0710888	0.0410681	0.0201343	0.0141938	0.0142623		0.113118	0.105855	0.101904	0.0609188	0.0308682	0.0187483	0.0155917
	0.515833	-2.9273	0.00382655		0.515833	-3.7204	0.000362883										124.1	-0.00048692	0.00117019	0.00288582	0.00152548	0.00145679	0.00193638	0.00193638		0.00566982	0.00312824	0.00027685	-0.00285013	-0.00242672	0.00101031	0.0014501		0.106768	0.0931857	0.0708746	0.0413229	0.0205757	0.0139567	0.0143537		0.113025	0.105874	0.102406	0.0615383	0.0311942	0.0188118	0.0158147
	0.516667	-2.92683	0.00382716		0.516667	-3.71611	0.000364125										124.3	-0.00068547	0.00136305	0.00319432	0.00154028	0.00211288	0.00215213	0.00215213		0.00614381	0.00320301	-4.973e-05	-0.00212103	-0.00240858	0.00138283	0.0019845		0.106795	0.093079	0.0706406	0.0411024	0.0202233	0.0138172	0.0135611		0.112869	0.105397	0.102195	0.0615147	0.0311409	0.0189442	0.0159276
	0.5175	-2.92373	0.00383109		0.5175	-3.72028	0.000362917										124.5	-0.00075084	0.001409	0.00262351	0.0008522	0.00156616	0.00180535	0.00180535		0.00627598	0.00339602	-1.157e-05	-0.00167664	-0.00227937	0.00162219	0.00243813		0.106957	0.0932483	0.0709954	0.0416855	0.0204949	0.0137732	0.0134029		0.112657	0.105286	0.102084	0.061928	0.0312825	0.0191977	0.0157479
	0.518333	-2.93016	0.00382292		0.518333	-3.72249	0.000362279										124.7	-0.00107802	0.00098127	0.00203936	0.00054389	0.00131459	0.00142332	0.00142332		0.00592405	0.0028023	-0.000572	-0.00187029	-0.00257004	0.00090544	0.00172547		0.106933	0.0932686	0.0710351	0.0420581	0.020841	0.0138283	0.0130505		0.112508	0.105082	0.101759	0.0620841	0.0313594	0.0191481	0.0157426
	0.519167	-2.93511	0.00381664		0.519167	-3.71778	0.000363642										124.9	-0.00105244	0.00097327	0.00188944	0.00058185	0.00127353	0.00156966	0.00156966		0.00611896	0.00234442	-0.00059774	-0.00142621	-0.00228905	0.00107541	0.00223088		0.106902	0.0929208	0.0710889	0.0426948	0.0211881	0.0141501	0.012557		0.112083	0.105067	0.101339	0.0620666	0.0313303	0.0193132	0.0153776
	0.52	-2.93118	0.00382163		0.52	-3.71605	0.000364142										125.1	-0.00098985	0.00109436	0.00160437	0.00045308	0.00135948	0.0014806	0.0014806		0.00539385	0.00180692	-0.00101722	-0.00166756	-0.0028267	0.00080244	0.00155938		0.106816	0.0922731	0.0712596	0.0424968	0.0213362	0.0138608	0.0123779		0.112042	0.105012	0.101581	0.0623372	0.0317612	0.0189668	0.0153702
	0.520833	-2.93726	0.00381391		0.520833	-3.71361	0.00036485										125.3	-0.00077333	0.00092702	0.00125263	0.00058375	0.00121607	0.00171753	0.00171753		0.00540371	0.00174982	-0.00078073	-0.00112037	-0.0026891	0.00072828	0.00154555		0.106562	0.0917937	0.0713763	0.0422601	0.0213559	0.0136023	0.0117761		0.111753	0.105145	0.101737	0.0623458	0.032011	0.0190936	0.0155657
	0.521667	-2.93762	0.00381346		0.521667	-3.71575	0.000364228										125.5	-0.0002033	0.00096123	0.00150706	0.00051229	0.00121163	0.00189433	0.00189433		0.0058509	0.00177351	-0.00077166	-0.0015453	-0.0033291	0.00031322	0.0013211		0.10616	0.0916346	0.0712687	0.0422088	0.0210794	0.0130683	0.0114748		0.11135	0.104742	0.101577	0.0620932	0.0315233	0.0183011	0.0151518
	0.5225	-2.93469	0.00381717		0.5225	-3.72505	0.000361537										125.7	-0.00012208	0.00113434	0.00095657	0.00041918	0.00111155	0.00187873	0.00187873		0.0055206	0.00138701	-0.00068437	-0.00200036	-0.00348994	-5.935e-05	0.00119373		0.106133	0.0916711	0.0707655	0.0418068	0.0206486	0.0130929	0.0112464		0.11135	0.104612	0.101474	0.0620908	0.0314334	0.0179707	0.0157278
	0.523333	-2.92552	0.00382882		0.523333	-3.72422	0.000361778										125.9	-0.0003044	0.00095187	0.00057134	6.28e-05	0.00124707	0.00195297	0.00195297		0.00545583	0.00122629	-0.00068108	-0.00216876	-0.00402855	0.00025355	0.00075553		0.106368	0.0913594	0.071042	0.0419854	0.0207116	0.0133452	0.0115925		0.110991	0.104566	0.101099	0.062333	0.0314271	0.0177899	0.0153082
	0.524167	-2.92802	0.00382564		0.524167	-3.72517	0.000361502										126.1	-0.00025896	0.00157663	0.00117882	0.00039092	0.00144468	0.00215885	0.00215885		0.0057956	0.00192098	-0.0002609	-0.0020085	-0.00378749	0.00087441	0.00111287		0.106889	0.0912595	0.0715479	0.0427263	0.021235	0.0140795	0.0122729		0.110767	0.104142	0.100808	0.0618664	0.0316163	0.0175256	0.0153457
	0.525	-2.93392	0.00381815		0.525	-3.72201	0.000362417										126.3	-0.00024825	0.0015185	0.0014201	0.00023085	0.00176376	0.00259876	0.00259876		0.00603581	0.00180898	-0.00032851	-0.00202241	-0.00371493	0.00085173	0.00084289		0.107055	0.0909858	0.071999	0.0431174	0.0209298	0.0143977	0.0128418		0.111079	0.104197	0.101367	0.0619533	0.0319556	0.0177878	0.0158501
	0.525833	-2.9344	0.00381755		0.525833	-3.7201	0.000362969										126.5	0.00010545	0.00175927	0.00185514	0.000861	0.00322103	0.00359072	0.00359072		0.00613044	0.00144079	-0.00041122	-0.00211542	-0.00441202	0.00066172	0.00062066		0.106512	0.0908593	0.0720555	0.042989	0.0207473	0.014248	0.0129484		0.111351	0.104745	0.102052	0.0621581	0.0325948	0.0183222	0.0164464
	0.526667	-2.92933	0.00382398		0.526667	-3.70771	0.000366558										126.7	0.00017911	0.00214158	0.00219974	0.00104735	0.0036079	0.00362587	0.00362587		0.00664484	0.00152677	-0.00060209	-0.00173788	-0.00436907	0.00052777	0.00100785		0.106152	0.0905356	0.0722992	0.0433741	0.0207235	0.0147552	0.0134799		0.111303	0.104916	0.10166	0.0622484	0.0324555	0.0183844	0.0159148
	0.5275	-2.93809	0.00381285		0.5275	-3.71343	0.000364901										126.9	-6.075e-05	0.00215834	0.00209248	0.00066214	0.00341328	0.00330005	0.00330005		0.00696552	0.00218626	-0.0003582	-0.00138321	-0.00422379	0.00096819	0.00066239		0.105958	0.0909156	0.0726003	0.0433746	0.0208293	0.0149804	0.013301		0.111923	0.105161	0.102074	0.0626044	0.0320345	0.0181785	0.0158937
	0.528333	-2.93958	0.00381096		0.528333	-3.71474	0.000364522										127.1	-0.00012766	0.00281148	0.00253358	0.00135539	0.00394202	0.00391164	0.00391164		0.00694105	0.0024031	5.414e-05	-0.00100555	-0.00424147	0.00071677	0.00053421		0.106019	0.0913752	0.072451	0.0435105	0.0209669	0.0150963	0.0136324		0.111689	0.105224	0.102664	0.062786	0.0317279	0.0181355	0.0160024
	0.529167	-2.93601	0.0038155		0.529167	-3.71915	0.000363245										127.3	-0.0005386	0.00341665	0.00317162	0.00135938	0.00346641	0.00458303	0.00458303		0.00696449	0.00235261	0.00030849	-0.00147858	-0.00471445	0.0006125	0.00030496		0.106354	0.0916993	0.072704	0.0435498	0.0213016	0.0156792	0.0140936		0.111667	0.105052	0.10242	0.0625665	0.0313372	0.0176484	0.0152288
	0.53	-2.93434	0.00381762		0.53	-3.72529	0.000361468										127.5	-0.00064978	0.00360861	0.00294247	0.00136761	0.00298929	0.00467162	0.00467162		0.007185	0.00287304	0.00052064	-0.00152849	-0.00458798	0.00115682	0.00054547		0.106345	0.0920788	0.0729352	0.0439007	0.0216335	0.0160806	0.0143063		0.111903	0.105294	0.10255	0.0624436	0.031162	0.0177514	0.0148683
	0.530833	-2.93958	0.00381096		0.530833	-3.71259	0.000365143										127.7	-0.00045416	0.00323258	0.0032563	0.00156048	0.00292126	0.00453594	0.00453594		0.00719894	0.00277897	0.00047905	-0.00148273	-0.00452607	0.00079308	0.00039451		0.105918	0.0915986	0.0723976	0.0434806	0.0215868	0.0160258	0.0136498		0.111747	0.105144	0.102885	0.0627343	0.0312194	0.0174656	0.0152309
	0.531667	-2.94405	0.00380529		0.531667	-3.72344	0.000362003										127.9	-0.00074575	0.00294515	0.0029407	0.00115465	0.00221438	0.00389468	0.00389468		0.00721226	0.00233182	0.00038737	-0.00189411	-0.00463403	0.00066989	0.00021169		0.10634	0.0916821	0.0720992	0.0431892	0.0214935	0.0162595	0.0136165		0.112008	0.105179	0.103379	0.0629641	0.0313468	0.0178352	0.0150663
	0.5325	-2.93714	0.00381406		0.5325	-3.72571	0.000361347										128.1	-0.00039312	0.00285096	0.00337483	0.00112359	0.00220959	0.00415797	0.00415797		0.00700518	0.00252419	0.00018394	-0.00167609	-0.00465124	0.00011315	0.00025807		0.107087	0.0914983	0.0722576	0.0437772	0.0219937	0.0167373	0.0138362		0.112358	0.10507	0.103695	0.0627499	0.0315117	0.0181293	0.0153934
	0.533333	-2.93356	0.00381861		0.533333	-3.71313	0.000364988										128.3	-0.00093391	0.00290928	0.00304462	0.00085655	0.0016074	0.0037886	0.0037886		0.00677242	0.00250066	0.00015188	-0.00201561	-0.00458126	0.00011758	5.397e-05		0.107186	0.0921044	0.0727004	0.043757	0.0217287	0.0172612	0.013189		0.112697	0.105085	0.1036	0.0627409	0.0313601	0.0185902	0.0154364
	0.534167	-2.93064	0.00382231		0.534167	-3.71581	0.000364211										128.5	-0.0007978	0.00262657	0.00239218	0.00017339	0.00113555	0.0032633	0.0032633		0.00649027	0.00296709	0.00070943	-0.00212093	-0.00411851	-9.051e-05	-0.00010141		0.106978	0.0920126	0.0728784	0.0440252	0.0215415	0.0173989	0.0129969		0.112449	0.104823	0.103285	0.0627179	0.0307041	0.0183997	0.0153294
	0.535	-2.92575	0.00382852		0.535	-3.72195	0.000362434										128.7	-0.00073904	0.00246118	0.00211429	0.00029965	0.00063979	0.0031614	0.0031614		0.0063306	0.00255023	0.00052356	-0.00202311	-0.00397623	-0.00065157	-0.00052554		0.107533	0.0921993	0.0729731	0.044603	0.0215857	0.0179007	0.0128939		0.112658	0.104795	0.103127	0.0628039	0.0309835	0.0183215	0.0156521
	0.535833	-2.93762	0.00381346		0.535833	-3.72225	0.000362348										128.9	-0.00034955	0.00256932	0.00190722	0.00026881	9.853e-05	0.00270806	0.00270806		0.00645302	0.00266035	0.00088873	-0.00190144	-0.00373759	-0.00057427	-0.00026461		0.107521	0.0920141	0.0728946	0.0446136	0.0214201	0.0171765	0.0124321		0.112402	0.104417	0.102647	0.0622697	0.0309201	0.0183857	0.0152985
	0.536667	-2.94209	0.00380778		0.536667	-3.72112	0.000362675										129.1	-0.00034304	0.00192558	0.00161016	-5.84e-06	-0.00042238	0.00237016	0.00237016		0.00647992	0.00306558	0.0012552	-0.00197903	-0.00369426	-0.00023522	-6.727e-05		0.107778	0.0923399	0.0734057	0.044533	0.0211538	0.0166524	0.0126554		0.112872	0.104183	0.102713	0.0622878	0.030897	0.0186952	0.0156286
	0.5375	-2.93726	0.00381391		0.5375	-3.71325	0.000364953										129.3	-0.00056268	0.00138065	0.00130562	-0.0005164	-0.00090838	0.0018653	0.0018653		0.00682922	0.00297414	0.00112849	-0.00156604	-0.00342367	-2.635e-05	0.00022034		0.107331	0.0920459	0.0732194	0.0441961	0.0207845	0.015967	0.0122964		0.112692	0.104174	0.102196	0.0617933	0.0304828	0.0183346	0.0157262
	0.538333	-2.94495	0.00380415		0.538333	-3.71623	0.00036409										129.5	-0.00048107	0.001298	0.00083692	-0.00105874	-0.00118022	0.00150896	0.00150896		0.00711991	0.0033783	0.00124165	-0.00144761	-0.00351487	0.00029366	0.00053645		0.107722	0.0920804	0.0733454	0.0445459	0.0208049	0.0157554	0.0126562		0.112616	0.103784	0.101487	0.0617733	0.0303162	0.0180689	0.0156574
	0.539167	-2.94042	0.0038099		0.539167	-3.71778	0.000363642										129.7	-0.00124812	0.00030098	0.00018886	-0.00161528	-0.00141358	0.00108874	0.00108874		0.00662136	0.0028935	0.00079072	-0.00124981	-0.00405903	-8.937e-05	8.692e-05		0.108007	0.0926034	0.0736511	0.0449148	0.0210816	0.0163071	0.0128022		0.11301	0.103736	0.101162	0.0618945	0.0305538	0.0185127	0.0157329
	0.54	-2.93934	0.00381126		0.54	-3.72928	0.000360312										129.9	-0.00154278	-0.00036536	0.00023394	-0.00208468	-0.00146145	0.00070417	0.00070417		0.00642242	0.00306282	1.074e-05	-0.0012964	-0.00475842	0.00021099	-0.00055422		0.107908	0.0926017	0.0740407	0.0449981	0.0214229	0.0158425	0.013055		0.113144	0.103619	0.101028	0.061777	0.0305717	0.018733	0.0153312
	0.540833	-2.93857	0.00381225		0.540833	-3.72261	0.000362244										130.1	-0.00194347	-0.00051166	0.00012347	-0.002786	-0.00174486	-2.608e-05	-2.608e-05		0.00621291	0.00331203	-0.00026681	-0.00120268	-0.00464801	-8.093e-05	-0.00054381		0.107729	0.0927682	0.0741318	0.045508	0.0217422	0.0161278	0.0135812		0.113199	0.103304	0.100618	0.0612891	0.0308702	0.0186406	0.0155227
	0.541667	-2.95001	0.00379772		0.541667	-3.72136	0.000362606										130.3	-0.00211065	-0.00068733	9.565e-05	-0.00282255	-0.0010305	0.0001622	0.0001622		0.0069162	0.00330756	-0.00036084	-0.00078013	-0.0046991	-0.000405	-0.00040712		0.107709	0.0927433	0.0742169	0.0455072	0.0217395	0.0157194	0.0137505		0.11337	0.103793	0.101092	0.0619638	0.030979	0.0189885	0.0159195
	0.5425	-2.94751	0.0038009		0.5425	-3.72368	0.000361933										130.5	-0.00211382	-0.0009646	6.882e-05	-0.00248596	6.82e-05	-0.00010728	-0.00010728		0.00737346	0.00363683	-0.00010879	-3.594e-05	-0.00458058	1.747e-05	0.00017329		0.10766	0.0931415	0.0746276	0.0457598	0.022291	0.0158214	0.0138816		0.113365	0.104069	0.101487	0.0624873	0.0313152	0.0195315	0.0165813
	0.543333	-2.94036	0.00380998		0.543333	-3.71659	0.000363987										130.7	-0.00227444	-0.00107091	-0.00015594	-0.00219477	-6.508e-05	-0.00078422	-0.00078422		0.00758635	0.00425944	-0.00065004	-0.00018241	-0.00390428	0.00037203	0.0001536		0.107467	0.0928819	0.074747	0.0458131	0.0218005	0.0155687	0.014353		0.112974	0.104029	0.10126	0.0629199	0.031282	0.0194704	0.0161997
	0.544167	-2.94054	0.00380975		0.544167	-3.72154	0.000362555										130.9	-0.00223067	-0.00107117	-0.00021745	-0.0021732	5.843e-05	-0.00116798	-0.00116798		0.00778286	0.00455803	-0.00079336	-0.00034341	-0.00401413	0.00056645	2.583e-05		0.107465	0.0934477	0.0748849	0.0456289	0.0220503	0.0154787	0.0143959		0.113007	0.104225	0.101745	0.0629966	0.0313032	0.0196831	0.0162401
	0.545	-2.94512	0.00380392		0.545	-3.72332	0.000362037										131.1	-0.00185894	-0.00062292	0.00042096	-0.00136968	0.00078444	-0.00082933	-0.00082933		0.00791861	0.00476845	-0.00055457	-0.00031661	-0.00359745	0.00108166	0.00047209		0.10714	0.0930661	0.0745549	0.0448716	0.0215458	0.0149557	0.0145209		0.113029	0.104273	0.102091	0.0634181	0.0316788	0.0197606	0.0164679
	0.545833	-2.93398	0.00381808		0.545833	-3.71319	0.00036497										131.3	-0.0017202	-0.00047501	0.00034773	-0.00115123	0.00094311	-0.00080187	-0.00080187		0.00788981	0.00475347	-0.00074772	-0.00037681	-0.00344047	0.00149923	0.00120045		0.106806	0.0927343	0.0740118	0.0441341	0.0219156	0.0146834	0.0144268		0.113154	0.104389	0.102023	0.0633096	0.0319336	0.0195742	0.0161093
	0.546667	-2.93553	0.00381611		0.546667	-3.71641	0.000364039										131.5	-0.00159972	-8.929e-05	0.0004255	-0.00074531	0.00142808	-0.00041974	-0.00041974		0.00769355	0.00433129	-0.00083253	-0.00080076	-0.0034737	0.00153193	0.00162445		0.10607	0.0923638	0.0734187	0.0435268	0.0210515	0.0146864	0.0141695		0.113528	0.105466	0.102998	0.0642567	0.03289	0.0199996	0.016347
	0.5475	-2.94006	0.00381036		0.5475	-3.72297	0.000362141										131.7	-0.00180385	-0.00044801	0.0006377	-0.00124031	0.0013338	-0.00069253	-0.00069253		0.00754891	0.00387063	-0.00113154	-0.00127702	-0.00363713	0.00116709	0.00165825		0.105929	0.0923916	0.0734441	0.0429419	0.0208386	0.0143987	0.0144433		0.113326	0.105255	0.103493	0.0642965	0.0330329	0.0200681	0.0158931
	0.548333	-2.93255	0.00381989		0.548333	-3.72487	0.000361588										131.9	-0.00148406	-0.00014672	0.00088029	-0.00115628	0.00150356	-0.00039669	-0.00039669		0.00691857	0.00353657	-0.00113595	-0.00147489	-0.00334191	0.00129008	0.0014264		0.105938	0.0923367	0.0732795	0.0426541	0.020397	0.0143307	0.0146432		0.113645	0.105585	0.104248	0.0644631	0.0332102	0.0206816	0.0158253
	0.549167	-2.93601	0.0038155		0.549167	-3.71766	0.000363676										132.1	-0.00115854	0.00033283	0.00145659	-0.0006476	0.00197197	0.00070615	0.00070615		0.00694681	0.00336617	-0.00097705	-0.00111262	-0.00295034	0.00138831	0.00181199		0.105692	0.0926341	0.0732872	0.0430352	0.0204198	0.0150581	0.0147569		0.113418	0.105186	0.104882	0.0646255	0.0334226	0.0209653	0.0161083
	0.55	-2.94173	0.00380824		0.55	-3.72285	0.000362175										132.3	-0.00120164	0.00087795	0.00128319	-0.00064392	0.00198106	0.0007669	0.0007669		0.00683008	0.00266024	-0.00134802	-0.00169836	-0.00309806	0.00171629	0.00163101		0.10475	0.0926181	0.0729201	0.0425128	0.0198637	0.0151004	0.0142193		0.113639	0.105147	0.105609	0.0651695	0.033447	0.0214434	0.0161652
	0.550833	-2.9372	0.00381399		0.550833	-3.72016	0.000362952										132.5	-0.00092386	0.00120128	0.00129026	-0.00063925	0.00199813	0.00110578	0.00110578		0.0063104	0.00188621	-0.00151116	-0.00158786	-0.00308796	0.0012319	0.00166638		0.104574	0.0926253	0.0724572	0.0425817	0.0196389	0.0146688	0.0140161		0.113271	0.105297	0.105519	0.0648465	0.0334552	0.021217	0.0159557
	0.551667	-2.94626	0.00380248		0.551667	-3.71218	0.000365264										132.7	-0.00044221	0.0019527	0.00172922	-0.00016482	0.00172399	0.00152191	0.00152191		0.00630575	0.00168707	-0.00208709	-0.00160865	-0.00301165	0.00164401	0.00168356		0.105243	0.0931402	0.0721812	0.0428205	0.0197274	0.0146374	0.0143971		0.113445	0.105437	0.105312	0.0649504	0.0333721	0.0212626	0.0157889
	0.5525	-2.94662	0.00380203		0.5525	-3.71581	0.000364211										132.9	-0.00070781	0.00195549	0.00141432	-0.000789	0.00139918	0.00164096	0.00164096		0.00658396	0.00132443	-0.00159809	-0.00159999	-0.00302864	0.00190042	0.00228209		0.105238	0.0930597	0.0720649	0.0431927	0.0199248	0.0142006	0.0145168		0.11336	0.10522	0.105199	0.064751	0.0330214	0.0214294	0.0157424
	0.553333	-2.93905	0.00381164		0.553333	-3.71671	0.000363952										133.1	-0.00077043	0.00160159	0.00147571	-0.00102231	0.00116229	0.0020281	0.0020281		0.00652352	0.00112508	-0.00146377	-0.00136342	-0.00280043	0.00231056	0.00258277		0.105352	0.0932248	0.0725771	0.0432073	0.0197595	0.0143619	0.0148623		0.113673	0.105498	0.105303	0.0654049	0.0330865	0.0214257	0.0159877
	0.554167	-2.94387	0.00380551		0.554167	-3.71939	0.000363176										133.3	-0.00106289	0.00210438	0.00124523	-0.00182909	0.0009149	0.00240042	0.00240042		0.00617101	0.00081153	-0.0018555	-0.00100849	-0.00338142	0.00221219	0.00241994		0.105673	0.0931847	0.0728006	0.0432049	0.0203657	0.0145753	0.0149942		0.113514	0.105461	0.105234	0.0655363	0.0332271	0.0210858	0.0159161
	0.555	-2.94054	0.00380975		0.555	-3.71695	0.000363883										133.5	-0.0012073	0.00222157	0.00145521	-0.00186257	0.00076628	0.00285888	0.00285888		0.00618858	0.00120955	-0.00158906	-0.00109277	-0.00355162	0.00263174	0.0022364		0.106397	0.0937024	0.0733782	0.0438481	0.0213437	0.0154139	0.0152861		0.113432	0.105049	0.104666	0.0658817	0.0333814	0.0213239	0.0159732
	0.555833	-2.95067	0.00379688		0.555833	-3.71552	0.000364297										133.7	-0.00201636	0.00149009	0.00101476	-0.00226335	9.125e-05	0.00311973	0.00311973		0.00604941	0.00061757	-0.00187964	-0.00126035	-0.00387629	0.00201314	0.00159606		0.106784	0.0942517	0.0735991	0.0442366	0.0215704	0.0160279	0.0147322		0.113111	0.104475	0.104264	0.0659299	0.0331475	0.0210311	0.0159136
	0.556667	-2.9434	0.00380612		0.556667	-3.71754	0.000363711										133.9	-0.00218284	0.00141722	0.00111455	-0.00252115	-0.00029539	0.00340795	0.00340795		0.0056434	0.00035228	-0.00204694	-0.00156928	-0.00385506	0.00137482	0.00095009		0.10697	0.0943893	0.0734954	0.0445687	0.0219114	0.0161198	0.0146549		0.112463	0.104338	0.104147	0.0662223	0.0329652	0.02093	0.0164332
	0.5575	-2.94232	0.00380748		0.5575	-3.72136	0.000362606										134.1	-0.00251547	0.00140015	0.00113545	-0.00237663	-0.00015182	0.00375112	0.00375112		0.00659062	0.00127156	-0.00076455	-0.00052191	-0.00296942	0.00174667	0.00158403		0.107069	0.0940823	0.0731903	0.0450617	0.0223085	0.0163654	0.014537		0.111966	0.103946	0.103775	0.0660663	0.0329009	0.0201927	0.0164803
	0.558333	-2.93833	0.00381255		0.558333	-3.72535	0.00036145										134.3	-0.00289758	0.00140168	0.00088218	-0.00156695	0.00014028	0.00400124	0.00400124		0.00724667	0.00183591	-0.00022339	-0.00016354	-0.00286302	0.00164109	0.00161594		0.107504	0.0940477	0.0734912	0.0452649	0.0224687	0.0162327	0.0143989		0.111666	0.10403	0.103263	0.0663006	0.0326761	0.0200901	0.0166799
	0.559167	-2.93934	0.00381126		0.559167	-3.71963	0.000363107										134.5	-0.00318045	0.00073542	0.00028239	-0.00125922	-6.388e-05	0.00373268	0.00373268		0.0066342	0.00187838	-0.00026714	-0.00063153	-0.00286795	0.00176314	0.0008236		0.107269	0.0940513	0.0737213	0.045399	0.0224611	0.0157878	0.0142916		0.111367	0.104015	0.10285	0.0665022	0.0327839	0.0200708	0.016723
	0.56	-2.95001	0.00379772		0.56	-3.71331	0.000364936										134.7	-0.00242932	0.00062878	0.00030672	-0.00093602	-0.00025459	0.00340789	0.00340789		0.00618572	0.00240822	-0.00039455	-0.00120916	-0.00300563	0.00162988	0.00054804		0.107077	0.0933568	0.0736936	0.0453825	0.0221995	0.0149725	0.0139872		0.110646	0.10351	0.101851	0.0661482	0.0320652	0.019158	0.0159821
	0.560833	-2.94346	0.00380604		0.560833	-3.72118	0.000362658										134.9	-0.00194846	0.00087564	0.00016985	-0.00055233	-0.00015522	0.00337609	0.00337609		0.00648108	0.00312319	0.00073619	-0.00084373	-0.00284607	0.00197282	0.00089728		0.107337	0.0931513	0.073871	0.0453382	0.0226134	0.0148335	0.0138408		0.11086	0.103515	0.101525	0.0659174	0.0321487	0.019184	0.0162314
	0.561667	-2.94423	0.00380506		0.561667	-3.71796	0.00036359										135.1	-0.00209543	0.00074184	-0.00041303	-0.00054668	-0.00011226	0.00311417	0.00311417		0.00658777	0.00358923	0.00177682	-2.6e-05	-0.00255328	0.00262291	0.00109764		0.106714	0.092603	0.0740013	0.0448124	0.0223126	0.0145824	0.0135397		0.110812	0.10329	0.101287	0.0661849	0.0323896	0.0192073	0.0166302
	0.5625	-2.94501	0.00380407		0.5625	-3.71945	0.000363159										135.3	-0.0018953	0.00086661	-0.00065958	2.32e-05	0.00038159	0.00317864	0.00317864		0.00645486	0.00325069	0.00188953	6.693e-05	-0.0026937	0.00215525	0.00127414		0.107006	0.0923776	0.0741258	0.0448287	0.0221418	0.014408	0.0134733		0.110739	0.10318	0.101371	0.0665374	0.0323982	0.0192214	0.0166788
	0.563333	-2.94435	0.00380491		0.563333	-3.72207	0.000362399										135.5	-0.0019238	0.00096228	-0.0004807	0.00033945	0.00102828	0.00288766	0.00288766		0.00564484	0.00270295	0.00129304	-0.00080168	-0.00340017	0.0016978	0.00042705		0.106995	0.0921248	0.0743981	0.0452683	0.0217357	0.01456	0.0137769		0.111101	0.103262	0.101783	0.0670923	0.032809	0.0193334	0.0165351
	0.564167	-2.94358	0.00380589		0.564167	-3.71552	0.000364297										135.7	-0.00211608	0.00063569	-0.00052704	4.073e-05	0.00069163	0.00288997	0.00288997		0.00550215	0.00308744	0.00112124	-0.00064142	-0.00322886	0.0018268	0.00046773		0.106961	0.0920934	0.0745586	0.0452587	0.0215508	0.0137793	0.0142503		0.110904	0.103044	0.101962	0.0669086	0.0325612	0.0194081	0.0164777
	0.565	-2.94328	0.00380627		0.565	-3.7241	0.000361813										135.9	-0.00222847	0.00095196	-0.00040851	0.00051107	0.00106203	0.00314697	0.00314697		0.00492438	0.0029608	0.00096029	-8.293e-05	-0.00362003	0.00248601	0.00013069		0.106687	0.0915124	0.0743307	0.0453781	0.0214028	0.0138076	0.0144271		0.110814	0.103361	0.102677	0.067323	0.032737	0.0197353	0.0171153
	0.565833	-2.94673	0.00380188		0.565833	-3.72165	0.00036252										136.1	-0.0023877	0.00089299	-0.00061225	0.0004245	0.00135498	0.00317335	0.00317335		0.0049327	0.00257253	0.00047292	3.48e-06	-0.00376173	0.00255509	3.542e-05		0.106584	0.0910606	0.0745991	0.0456384	0.0216793	0.0140411	0.0146052		0.111065	0.103781	0.10321	0.0676019	0.0332933	0.020448	0.0171267
	0.566667	-2.9524	0.00379469		0.566667	-3.71134	0.000365505										136.3	-0.00236677	0.00106337	-0.00069228	0.00030373	0.00134245	0.00231996	0.00231996		0.00472406	0.00216568	7.402e-05	-0.00030072	-0.00386769	0.00208656	-0.00017192		0.105951	0.0902973	0.0742446	0.0449709	0.021335	0.0135654	0.0142042		0.111672	0.104606	0.103996	0.067804	0.0336798	0.0210387	0.0173468
	0.5675	-2.94685	0.00380173		0.5675	-3.72714	0.000360933										136.5	-0.00205151	0.00111433	-0.00072798	0.00033358	0.00161593	0.00226712	0.00226712		0.0049317	0.00195948	-0.00017734	-0.00019729	-0.00412169	0.0020871	-0.00036779		0.10611	0.0899019	0.073632	0.0446804	0.0211815	0.0131894	0.0141666		0.111934	0.105315	0.104395	0.0677103	0.0338771	0.0215466	0.0175337
	0.568333	-2.94244	0.00380733		0.568333	-3.73054	0.000359949										136.7	-0.00224946	0.00117574	-0.00032704	-5.128e-05	0.00165235	0.0021504	0.0021504		0.00554387	0.00244379	-0.00015245	-0.00025744	-0.00393094	0.00255433	2.887e-05		0.106499	0.090097	0.0740072	0.0451022	0.0217306	0.0135872	0.0146354		0.112502	0.105717	0.104405	0.0679796	0.0339564	0.0218443	0.0175825
	0.569167	-2.94918	0.00379878		0.569167	-3.72386	0.000361882										136.9	-0.00228962	0.00064019	-0.00026383	-0.00044699	0.00140821	0.00207882	0.00207882		0.0060466	0.00253662	0.00041945	0.00014923	-0.00357887	0.00286514	0.00040592		0.106443	0.089771	0.0742302	0.0450288	0.0222435	0.0142223	0.0147979		0.112261	0.105788	0.104262	0.0675815	0.0341851	0.021813	0.0173896
	0.57	-2.9515	0.00379582		0.57	-3.71355	0.000364867										137.1	-0.00173715	0.00104703	0.00019273	-0.00059109	0.00148583	0.00182469	0.00182469		0.00576496	0.00239105	-0.0001813	-6.938e-05	-0.00380549	0.0025022	-0.00012252		0.106962	0.0909172	0.0751055	0.0454502	0.0229586	0.0152072	0.015324		0.112268	0.106229	0.104252	0.0677082	0.0344458	0.0215953	0.0172507
	0.570833	-2.94524	0.00380377		0.570833	-3.71706	0.000363849										137.3	-0.00166066	0.00096879	0.00010805	-0.00106517	0.00104071	0.00198928	0.00198928		0.0063053	0.00268624	-7.953e-05	-0.00023662	-0.00377283	0.00259165	-2.927e-05		0.107391	0.091482	0.0754623	0.0458224	0.0236596	0.0156306	0.0154889		0.112034	0.106211	0.104192	0.067228	0.0345058	0.0213531	0.0174362
	0.571667	-2.95067	0.00379688		0.571667	-3.72207	0.000362399										137.5	-0.00216776	0.00027545	0.00044707	-0.00110294	0.00073158	0.00165828	0.00165828		0.00675077	0.00271712	0.00015483	-0.00052185	-0.00345595	0.00271511	0.00028531		0.10733	0.0920286	0.0756325	0.0464102	0.0241386	0.0160423	0.0152791		0.111433	0.105788	0.103741	0.0668067	0.0348216	0.0214661	0.0171811
	0.5725	-2.94143	0.00380862		0.5725	-3.72374	0.000361916										137.7	-0.00278749	-0.00022757	0.0004032	-0.00152047	0.00022956	0.00165775	0.00165775		0.00701104	0.0028931	0.00024203	-0.0005993	-0.00310598	0.00247141	0.00057568		0.107277	0.0917789	0.0748832	0.0460225	0.0233688	0.0158553	0.0149043		0.110793	0.10537	0.103919	0.0664643	0.0348009	0.0204271	0.0171269
	0.573333	-2.94727	0.0038012		0.573333	-3.71933	0.000363193										137.9	-0.00286358	-0.0002049	0.0009781	-0.00162345	0.00052312	0.001722	0.001722		0.00739948	0.00361179	0.00072749	-0.00059968	-0.00282673	0.00274189	0.00052404		0.106625	0.0917662	0.0744213	0.0455093	0.0231833	0.0155109	0.0147534		0.11018	0.105218	0.103638	0.0659747	0.0345579	0.020139	0.0169756
	0.574167	-2.94632	0.00380241		0.574167	-3.71844	0.000363452										138.1	-0.00242743	-2.158e-05	0.00151234	-0.00111522	0.0009815	0.00250157	0.00250157		0.00777455	0.00439824	0.00116722	-0.00054407	-0.00278805	0.00331462	0.00100008		0.106215	0.0916087	0.0740375	0.0455362	0.0234652	0.0153141	0.0144098		0.109991	0.105195	0.103036	0.0652897	0.0342921	0.0195907	0.016425
	0.575	-2.94203	0.00380786		0.575	-3.72004	0.000362986										138.3	-0.00242051	0.00028524	0.00201774	-0.0007982	0.00099643	0.00261364	0.00261364		0.00706795	0.00407285	0.00098885	-0.00132542	-0.00330039	0.00337987	0.00089023		0.105676	0.0920264	0.0739413	0.0451619	0.0231858	0.0150622	0.014107		0.109659	0.104787	0.102352	0.065167	0.033831	0.0193975	0.0164679
	0.575833	-2.9453	0.0038037		0.575833	-3.71736	0.000363762										138.5	-0.00190979	0.00021088	0.00241394	-0.00051624	0.00087966	0.00258327	0.00258327		0.00686996	0.00411233	0.00117184	-0.00164886	-0.00330486	0.00404149	0.00115667		0.10543	0.0922856	0.0739474	0.0450382	0.02334	0.0148416	0.0139975		0.109368	0.1049	0.102412	0.0655366	0.0335568	0.0197706	0.0165757
	0.576667	-2.94811	0.00380014		0.576667	-3.71516	0.000364401										138.7	-0.00121298	0.00066312	0.00307275	-0.00028573	0.00118852	0.00305645	0.00305645		0.00745799	0.00489041	0.00193506	-0.00122994	-0.00285967	0.00485896	0.00173078		0.105005	0.0918127	0.0735498	0.0446306	0.022436	0.0145566	0.0134656		0.108943	0.104458	0.102162	0.0656278	0.0327489	0.0193516	0.0163241
	0.5775	-2.94352	0.00380597		0.5775	-3.71605	0.000364142										138.9	-0.00093968	0.00136973	0.00361669	0.0005605	0.00179461	0.00358177	0.00358177		0.00731102	0.00478091	0.00233484	-0.00143952	-0.00266802	0.00528904	0.00147793		0.104619	0.0918734	0.0733241	0.0440915	0.0220818	0.0143275	0.0131878		0.10911	0.104423	0.102563	0.0662568	0.0336498	0.0202546	0.016862
	0.578333	-2.94262	0.0038071		0.578333	-3.71432	0.000364642										139.1	-0.0010702	0.00156837	0.0038631	0.00095459	0.00183047	0.0034131	0.0034131		0.00705354	0.00479456	0.00204109	-0.00136017	-0.003197	0.00490233	0.00115926		0.104356	0.0918017	0.0734785	0.0438801	0.0215533	0.0141879	0.0129804		0.109239	0.10388	0.102726	0.0667265	0.0334926	0.0206469	0.0167851
	0.579167	-2.95305	0.00379386		0.579167	-3.72046	0.000362865										139.3	-0.00034434	0.00223559	0.00462335	0.00221915	0.00254113	0.00383891	0.00383891		0.00692639	0.00475603	0.00131099	-0.00194529	-0.00328655	0.00460134	0.00101751		0.104322	0.0911532	0.0731745	0.0439919	0.021398	0.0139313	0.0131214		0.109467	0.103736	0.103085	0.0671983	0.0331973	0.0206089	0.0166873
	0.58	-2.94328	0.00380627		0.58	-3.72159	0.000362537										139.5	-0.00075716	0.00246021	0.00461175	0.00240981	0.00237928	0.00401251	0.00401251		0.00672579	0.00493547	0.00118993	-0.00210761	-0.00334426	0.00516202	0.00114363		0.104067	0.0911458	0.0731806	0.0441958	0.0218618	0.0139732	0.0134775		0.109829	0.10358	0.103662	0.0677412	0.033424	0.0209298	0.0166871
	0.580833	-2.93559	0.00381603		0.580833	-3.71528	0.000364366										139.7	-0.00051009	0.00297619	0.00491265	0.00252869	0.0023951	0.00459973	0.00459973		0.00680301	0.00481935	0.00140176	-0.00169077	-0.00341776	0.00506146	0.00139859		0.104127	0.0909356	0.0730303	0.0436766	0.0218574	0.0134866	0.013244		0.109565	0.103916	0.103818	0.0683272	0.0334584	0.0209914	0.016954
	0.581667	-2.9394	0.00381119		0.581667	-3.72028	0.000362917										139.9	-0.00033935	0.00335617	0.00518154	0.00273558	0.0027411	0.00429678	0.00429678		0.00622462	0.00421502	0.00114279	-0.00155104	-0.00394061	0.00476247	0.00115489		0.10404	0.0898758	0.0724462	0.0430654	0.0216203	0.0131737	0.0128505		0.109913	0.104342	0.104059	0.0689825	0.0335971	0.0210096	0.0169455
	0.5825	-2.94441	0.00380483		0.5825	-3.72028	0.000362917										140.1	0.00016369	0.00322926	0.00500486	0.00323245	0.00316271	0.00431724	0.00431724		0.00673791	0.00412088	0.0014587	-0.00163635	-0.00363811	0.00435913	0.00124349		0.104045	0.0893197	0.0725256	0.0427863	0.0214343	0.0126046	0.0124726		0.110298	0.10403	0.103816	0.0688322	0.0334475	0.0214116	0.016703
	0.583333	-2.95019	0.00379749		0.583333	-3.71289	0.000365057										140.3	0.00028609	0.00275801	0.00479679	0.00342582	0.00293916	0.00389598	0.00389598		0.00702101	0.00413361	0.00170621	-0.00135914	-0.00347195	0.00422506	0.00142487		0.103346	0.08887	0.0717184	0.0422289	0.0211676	0.0122679	0.0120586		0.110481	0.104108	0.1045	0.0693497	0.0332877	0.0220291	0.0171757
	0.584167	-2.94071	0.00380952		0.584167	-3.71259	0.000365143										140.5	0.00043417	0.00232776	0.00446133	0.00378826	0.00253719	0.00418075	0.00418075		0.00762574	0.00446476	0.00164631	-0.00086607	-0.00326968	0.00456376	0.00165165		0.103713	0.0890444	0.0721993	0.0422947	0.0217193	0.0124731	0.0122463		0.110486	0.104072	0.104125	0.0692645	0.0331849	0.0217965	0.0171143
	0.585	-2.93493	0.00381687		0.585	-3.7185	0.000363435										140.7	-8.302e-05	0.00196763	0.00402915	0.00354588	0.0018708	0.00349625	0.00349625		0.00789011	0.00490101	0.00193828	-0.00082664	-0.00296414	0.00426974	0.00196662		0.104301	0.0893935	0.0733767	0.0426115	0.0222665	0.0129823	0.012359		0.110841	0.104422	0.103844	0.0690015	0.0334937	0.0216427	0.0169874
	0.585833	-2.94411	0.00380521		0.585833	-3.7204	0.000362883										140.9	-0.00017985	0.00116841	0.00296284	0.00319525	0.0013441	0.00281573	0.00281573		0.00783124	0.00452737	0.00171605	-0.00043303	-0.00310825	0.00363692	0.00197931		0.104247	0.0893419	0.0734265	0.0426459	0.022357	0.0130405	0.0123181		0.110896	0.10436	0.103856	0.068733	0.0330544	0.0213931	0.0168302
	0.586667	-2.94095	0.00380922		0.586667	-3.72785	0.000360726										141.1	-0.00069673	0.00072015	0.00232868	0.002785	0.00131086	0.00233822	0.00233822		0.00803914	0.00470675	0.00154287	-0.00073039	-0.00297882	0.00267478	0.00231317		0.105195	0.090793	0.0743387	0.0438408	0.0227934	0.0138125	0.0127321		0.111603	0.104845	0.103874	0.0688255	0.032843	0.0214941	0.0170537
	0.5875	-2.94054	0.00380975		0.5875	-3.7204	0.000362883										141.3	-0.00158306	-0.00010584	0.00175381	0.00243804	0.0007507	0.00200013	0.00200013		0.0080252	0.00440083	0.00131151	-0.00122991	-0.00314759	0.00228745	0.00230442		0.105133	0.0905296	0.0746716	0.0443282	0.0226369	0.013294	0.0126213		0.111898	0.104658	0.104063	0.0682224	0.0329005	0.0214361	0.0169555
	0.588333	-2.93797	0.00381301		0.588333	-3.72243	0.000362296										141.5	-0.00197346	-0.00014349	0.00153833	0.00212844	0.00073276	0.00187123	0.00187123		0.00774911	0.00402463	0.00080988	-0.00150617	-0.00371845	0.00222765	0.00235534		0.105201	0.0903609	0.0748338	0.0439448	0.0225183	0.0133415	0.0123452		0.112117	0.104383	0.10393	0.0679124	0.0331921	0.0211791	0.0167298
	0.589167	-2.94948	0.0037984		0.589167	-3.71736	0.000363762										141.7	-0.00218057	-0.00016382	0.00147437	0.00196531	0.00108805	0.00227617	0.00227617		0.00822851	0.00453279	0.00070294	-0.00135805	-0.00347911	0.00247504	0.00294184		0.10572	0.0902875	0.0751301	0.0438968	0.0226727	0.0134521	0.0128633		0.112084	0.104612	0.104081	0.0674836	0.0328909	0.0201997	0.0168573
	0.59	-2.94483	0.0038043		0.59	-3.71343	0.000364901										141.9	-0.00228504	6.552e-05	0.00142304	0.00172872	0.00142838	0.00292615	0.00292615		0.0080063	0.00403868	0.00050455	-0.00162587	-0.00355145	0.00249307	0.00323072		0.105244	0.0905916	0.0753689	0.0438272	0.0230283	0.0136701	0.0130945		0.112167	0.104716	0.103509	0.0671266	0.0322554	0.0201917	0.0164896
	0.590833	-2.94065	0.0038096		0.590833	-3.71325	0.000364953										142.1	-0.00182772	0.00010076	0.00173562	0.00208893	0.00149538	0.00377961	0.00377961		0.00800417	0.00338391	7.424e-05	-0.00191691	-0.00369546	0.00264246	0.003865		0.105351	0.0906099	0.0751812	0.0440868	0.0232561	0.0139227	0.0130759		0.112494	0.104805	0.103698	0.067456	0.0326369	0.0203617	0.0171508
	0.591667	-2.94393	0.00380544		0.591667	-3.71045	0.000365764										142.3	-0.00213021	0.00050171	0.00218061	0.00198715	0.00150057	0.00379492	0.00379492		0.0079078	0.00313103	-5.986e-05	-0.00220526	-0.00407553	0.00300048	0.00411754		0.10508	0.0909174	0.0748705	0.0443055	0.0229364	0.0139548	0.0132443		0.112231	0.104625	0.103688	0.0675126	0.0323509	0.02008	0.0169388
	0.5925	-2.93678	0.00381452		0.5925	-3.70741	0.000366644										142.5	-0.00200842	0.00091065	0.00258129	0.00212938	0.00179477	0.00442128	0.00442128		0.00811997	0.00295811	-0.00041297	-0.00233968	-0.00372617	0.00333826	0.00414862		0.105305	0.0910636	0.0746563	0.0445087	0.0229083	0.0141418	0.0132564		0.111858	0.104304	0.102976	0.067236	0.032095	0.0197951	0.0162048
	0.593333	-2.93612	0.00381535		0.593333	-3.71128	0.000365522										142.7	-0.00163964	0.00167483	0.0031956	0.00236425	0.00207694	0.00541329	0.00541329		0.00868979	0.00311372	-0.00034699	-0.00240189	-0.00310502	0.00360935	0.00404514		0.104824	0.0912434	0.0746192	0.0445973	0.0220633	0.0142503	0.0133889		0.111792	0.104112	0.103051	0.0673134	0.0325642	0.0192581	0.016119
	0.594167	-2.94071	0.00380952		0.594167	-3.70425	0.000367558										142.9	-0.00133452	0.00202676	0.0034872	0.00265659	0.00187234	0.00522177	0.00522177		0.00794568	0.00315462	-0.00063606	-0.00292923	-0.00358537	0.00357043	0.0037033		0.104873	0.0912132	0.07461	0.044749	0.0224578	0.0145076	0.0138196		0.112046	0.104248	0.10338	0.0677002	0.0334314	0.0199056	0.0160515
	0.595	-2.93797	0.00381301		0.595	-3.712	0.000365315										143.1	-0.00130659	0.0019622	0.0031724	0.0024299	0.00125841	0.0048803	0.0048803		0.00795157	0.0034422	-0.00099626	-0.00262374	-0.00379012	0.00361596	0.0033509		0.105028	0.0911844	0.0747174	0.0447859	0.0225437	0.0149564	0.01407		0.112417	0.104736	0.103686	0.0675889	0.0336298	0.0200869	0.0161006
	0.595833	-2.93887	0.00381187		0.595833	-3.71844	0.000363452										143.3	-0.00097987	0.00161878	0.00286731	0.00239723	0.00112876	0.00483656	0.00483656		0.00798474	0.00377995	-0.00103674	-0.00245547	-0.00306135	0.0036667	0.00311792		0.104998	0.090822	0.074273	0.0451237	0.0225251	0.0154036	0.0141359		0.112447	0.104885	0.103964	0.0676819	0.0341064	0.0201664	0.016269
	0.596667	-2.94334	0.00380619		0.596667	-3.71373	0.000364815										143.5	-0.00107526	0.00156923	0.00256995	0.00164131	0.00046017	0.004492	0.004492		0.00788878	0.00351245	-0.00082104	-0.00233303	-0.00296823	0.00366456	0.0031642		0.105341	0.0911907	0.0744753	0.0455106	0.0226539	0.0156873	0.0144786		0.112457	0.104568	0.104217	0.0678267	0.0347454	0.0203129	0.0164475
	0.5975	-2.95061	0.00379696		0.5975	-3.71689	0.000363901										143.7	-0.00095311	0.00161499	0.00240944	0.00158074	0.00062658	0.00408258	0.00408258		0.00772907	0.00321609	-0.00075318	-0.0020783	-0.00346232	0.00306287	0.00253467		0.105626	0.0907119	0.0745574	0.0456606	0.0224404	0.0158779	0.0144155		0.112378	0.104789	0.104236	0.0680414	0.0353354	0.0197388	0.0165094
	0.598333	-2.94757	0.00380082		0.598333	-3.7058	0.00036711										143.9	-0.00087393	0.00119944	0.00179679	0.00136551	0.00031979	0.00358484	0.00358484		0.0076175	0.00354682	-0.00030352	-0.00201229	-0.00356388	0.00285277	0.00218551		0.105237	0.0901527	0.0740437	0.0451702	0.0218533	0.0156089	0.0142068		0.112929	0.105	0.104836	0.0684439	0.035726	0.0199752	0.0166539
	0.599167	-2.94691	0.00380165		0.599167	-3.71265	0.000365126										144.1	-0.00111003	0.00076302	0.00083535	0.00107934	-1.95e-05	0.0029895	0.0029895		0.00800903	0.00369041	0.00014637	-0.00179881	-0.00359033	0.0030399	0.00192591		0.105143	0.0902473	0.0747266	0.0452217	0.0218456	0.0156269	0.0145091		0.113099	0.105094	0.105143	0.0686712	0.0360732	0.0208806	0.0171498
	0.6	-2.94703	0.0038015		0.6	-3.71665	0.00036397										144.3	-0.0014874	-8.677e-05	0.00021184	0.00047287	-0.00074409	0.00199437	0.00199437		0.00787745	0.00365699	0.00048571	-0.00189934	-0.00329384	0.00317508	0.00156069		0.104498	0.0901005	0.0744946	0.0449882	0.0215909	0.0157266	0.0143886		0.113019	0.10509	0.105638	0.0688366	0.0359822	0.021278	0.0174417
	0.600833	-2.94417	0.00380513		0.600833	-3.7173	0.00036378										144.5	-0.00143029	0.00030841	0.00014463	0.00058224	-0.00093261	0.00183634	0.00183634		0.00786306	0.00377814	0.00095084	-0.00205774	-0.00344524	0.00314881	0.00146372		0.104553	0.0902964	0.0748568	0.044651	0.021391	0.0157752	0.014138		0.112572	0.105046	0.105146	0.0686362	0.0359479	0.0205484	0.0173335
	0.601667	-2.94602	0.00380279		0.601667	-3.70932	0.000366092										144.7	-0.00206636	0.00028706	-0.00039674	-0.00013169	-0.00066889	0.00099248	0.00099248		0.00740525	0.00322187	0.00087029	-0.0025461	-0.0035949	0.00226715	0.00068019		0.104592	0.0902004	0.0744243	0.0442964	0.0213315	0.0158557	0.0137773		0.112803	0.105263	0.105198	0.0686885	0.0364121	0.0205411	0.0170181
	0.6025	-2.94352	0.00380597		0.6025	-3.70824	0.000366402										144.9	-0.00207785	-0.00028478	-0.00048636	-0.00055175	-0.00049155	0.00061836	0.00061836		0.00723346	0.00318735	0.00101768	-0.00252396	-0.00316073	0.001657	0.00074924		0.104723	0.0906288	0.0740038	0.0446209	0.0214389	0.0159254	0.0139211		0.112805	0.10512	0.105365	0.0690145	0.0357081	0.0206415	0.0168246
	0.603333	-2.94542	0.00380354		0.603333	-3.72237	0.000362313										145.1	-0.00243021	-0.00028046	-0.00017172	-0.00064054	0.00010879	0.00098066	0.00098066		0.00726812	0.00307661	0.0005016	-0.00310316	-0.00323166	0.00141542	0.00013272		0.104832	0.0908401	0.0738062	0.0446045	0.0211282	0.0159039	0.0135624		0.11282	0.105168	0.104996	0.0689727	0.0355897	0.0205823	0.0167536
	0.604167	-2.9453	0.0038037		0.604167	-3.71838	0.000363469										145.3	-0.00240755	-8.495e-05	0.00011602	-0.00086067	0.00018186	0.00077785	0.00077785		0.00712364	0.00266121	1.257e-05	-0.00323566	-0.00333148	0.00142499	-0.00032834		0.104045	0.0903832	0.0737071	0.0442188	0.020982	0.0152188	0.0129408		0.112966	0.105406	0.105396	0.0695028	0.0361602	0.0211133	0.0169083
	0.605	-2.9459	0.00380294		0.605	-3.71581	0.000364211										145.5	-0.00212968	-0.00028285	0.00024106	-0.00073669	0.0004836	0.00100892	0.00100892		0.00742678	0.00274668	0.00055758	-0.0031571	-0.00308239	0.00183524	-5.309e-05		0.104536	0.0906786	0.073873	0.044039	0.0212821	0.0151807	0.0129005		0.112849	0.105508	0.10514	0.069307	0.0359397	0.0205807	0.0169453
	0.605833	-2.94596	0.00380286		0.605833	-3.72004	0.000362986										145.7	-0.0016723	-0.00014042	0.00102473	-5.505e-05	0.0014105	0.00180581	0.00180581		0.00777288	0.00253749	0.00075202	-0.00277244	-0.00290222	0.00162792	0.00032112		0.104274	0.091107	0.0735266	0.0446154	0.0216121	0.0151208	0.0133462		0.11215	0.105363	0.104667	0.0692455	0.0354552	0.0199859	0.016947
	0.606667	-2.94846	0.00379968		0.606667	-3.70771	0.000366558										145.9	-0.00187695	0.00012553	0.00149781	0.0002123	0.0019268	0.0023102	0.0023102		0.00764494	0.00192031	0.00089758	-0.00300079	-0.00318284	0.00133149	0.00055644		0.103589	0.0905843	0.0725068	0.0445856	0.0216745	0.014909	0.0129785		0.111825	0.104687	0.104038	0.0690725	0.0349054	0.0198056	0.0167411
	0.6075	-2.95287	0.00379408		0.6075	-3.71963	0.000363107										146.1	-0.00135195	0.00029092	0.00244202	0.00066637	0.002494	0.00260129	0.00260129		0.00773957	0.00171176	0.00039988	-0.00322838	-0.00352795	0.00109907	0.00049182		0.103623	0.0901974	0.0718219	0.0445076	0.021798	0.0146263	0.0124903		0.111648	0.104365	0.10383	0.0692366	0.0349883	0.0193658	0.0171124
	0.608333	-2.94811	0.00380014		0.608333	-3.71945	0.000363159										146.3	-0.00124171	0.00091098	0.00300452	0.00073361	0.00291518	0.00261115	0.00261115		0.00804204	0.00235327	0.00025365	-0.00320058	-0.00349517	0.00131771	0.00077131		0.10335	0.0904533	0.0716583	0.0448464	0.0220675	0.0148345	0.0124792		0.11108	0.10418	0.103427	0.0690263	0.0345459	0.01892	0.016827
	0.609167	-2.9512	0.0037962		0.609167	-3.71593	0.000364177										146.5	-0.00061585	0.00186857	0.00374501	0.00142138	0.00342834	0.0033966	0.0033966		0.00783981	0.00210309	-0.00034299	-0.00302173	-0.00321124	0.00145517	0.0011544		0.103549	0.090903	0.0716583	0.0450546	0.022187	0.014815	0.0127996		0.111127	0.104082	0.102937	0.0690584	0.0341985	0.0185904	0.0168392
	0.61	-2.94495	0.00380415		0.61	-3.7111	0.000365574										146.7	-0.00035326	0.0017987	0.00361691	0.00130424	0.00333112	0.00380111	0.00380111		0.00793284	0.00230799	-0.00056401	-0.00276701	-0.00360303	0.00153733	0.00134564		0.103647	0.0911388	0.0718986	0.0450362	0.0224375	0.0147782	0.0131962		0.111321	0.104259	0.103419	0.0694134	0.0345801	0.0187441	0.0171435
	0.610833	-2.94405	0.00380529		0.610833	-3.72338	0.00036202										146.9	0.00053798	0.00218857	0.00376088	0.00148741	0.00343029	0.00419854	0.00419854		0.00731579	0.00203227	-0.00108865	-0.00303232	-0.00439021	0.00149323	0.00097274		0.103935	0.0910169	0.0722669	0.0451893	0.0229662	0.0151427	0.0134509		0.111443	0.10442	0.103519	0.0695149	0.0346715	0.0190202	0.0170233
	0.611667	-2.94	0.00381043		0.611667	-3.71528	0.000364366										147.1	0.00037521	0.0019814	0.0035198	0.00155281	0.00329079	0.00447958	0.00447958		0.00738812	0.00194943	-0.00110795	-0.00264316	-0.00439216	0.00185566	0.00123895		0.103912	0.0909578	0.0724706	0.0451731	0.0232038	0.0153004	0.0133038		0.111372	0.104401	0.104061	0.0692637	0.0342469	0.0194019	0.0173002
	0.6125	-2.93875	0.00381202		0.6125	-3.71385	0.000364781										147.3	0.00020747	0.00178712	0.00332625	0.00173297	0.00306511	0.00428338	0.00428338		0.00714822	0.00259353	-0.00069411	-0.00205735	-0.00386181	0.00195878	0.00149015		0.104065	0.0908615	0.0725217	0.0457804	0.0231507	0.0153522	0.0134818		0.111454	0.103997	0.10402	0.0695226	0.0347007	0.0191455	0.0172982
	0.613333	-2.95031	0.00379734		0.613333	-3.71498	0.000364453										147.5	-0.00017093	0.00147724	0.00281898	0.00139531	0.00235073	0.00414788	0.00414788		0.0068361	0.00206752	-0.00098498	-0.00252447	-0.00483352	0.00186886	0.00183192		0.104473	0.0909691	0.0734513	0.0464919	0.0237823	0.0155584	0.0138431		0.111678	0.103891	0.104246	0.0697526	0.0350043	0.0196726	0.0174109
	0.614167	-2.95103	0.00379643		0.614167	-3.71945	0.000363159										147.7	-0.00021033	0.00155077	0.00213344	0.0015887	0.00232969	0.00392595	0.00392595		0.00674542	0.00214475	-0.0005115	-0.0022457	-0.00489411	0.00225039	0.00187736		0.104395	0.0910543	0.0739537	0.046449	0.0239483	0.0154615	0.0141939		0.11182	0.103942	0.104358	0.070241	0.0352985	0.019349	0.0172364
	0.615	-2.94965	0.00379817		0.615	-3.71367	0.000364832										147.9	-0.00041074	0.00173952	0.00159761	0.00125954	0.00187756	0.00339946	0.00339946		0.00654215	0.00271998	0.00026948	-0.00179544	-0.00467801	0.00288764	0.00224687		0.104222	0.0915026	0.0740898	0.0461301	0.0242544	0.015253	0.0140331		0.111656	0.103898	0.104701	0.0704663	0.0355307	0.0197873	0.0172392
	0.615833	-2.94632	0.00380241		0.615833	-3.71355	0.000364867										148.1	-0.00067048	0.00142818	0.00140991	0.00109157	0.00138828	0.00324214	0.00324214		0.00623434	0.00227105	0.00069594	-0.00149513	-0.00501954	0.00314085	0.00204429		0.104696	0.0916545	0.0745364	0.0463174	0.0247507	0.0153323	0.0143811		0.111547	0.103636	0.104568	0.0699804	0.0356584	0.0201377	0.0173919
	0.616667	-2.94691	0.00380165		0.616667	-3.7232	0.000362072										148.3	-0.00065776	0.00185253	0.00157961	0.00096748	0.001214	0.00315433	0.00315433		0.00566971	0.00223468	0.00072872	-0.00189466	-0.00474542	0.00322123	0.0019605		0.104543	0.0918994	0.0739596	0.0462736	0.0247617	0.0151697	0.013983		0.111214	0.102978	0.104522	0.0697807	0.0348679	0.0197464	0.0172272
	0.6175	-2.95198	0.00379522		0.6175	-3.72577	0.00036133										148.5	-0.00050705	0.00242666	0.00170044	0.00086861	0.00123862	0.00306069	0.00306069		0.00548316	0.00263071	0.00124369	-0.00180667	-0.00435883	0.00357811	0.00232672		0.104663	0.0921163	0.07354	0.045748	0.0247259	0.015185	0.0139243		0.110877	0.103179	0.104111	0.0697364	0.0344889	0.0192782	0.0169763
	0.618333	-2.94691	0.00380165		0.618333	-3.71659	0.000363987										148.7	-0.00117007	0.00153059	0.0013701	0.00024728	0.00079467	0.00263333	0.00263333		0.00589846	0.00280348	0.00137618	-0.00150976	-0.00390841	0.00388635	0.00200102		0.104973	0.0921546	0.073461	0.0457491	0.0247485	0.0151924	0.0141387		0.111072	0.10327	0.104301	0.0699906	0.0346702	0.0195854	0.0167522
	0.619167	-2.94244	0.00380733		0.619167	-3.71063	0.000365712										148.9	-0.00127647	0.00075011	0.00125227	3.782e-05	1.701e-05	0.00236378	0.00236378		0.00603438	0.00319484	0.00135831	-0.00153569	-0.00322274	0.00370953	0.00204539		0.105058	0.0926575	0.073344	0.0458913	0.0246823	0.0152593	0.0143842		0.111194	0.10343	0.104262	0.0707517	0.0345021	0.0201106	0.0172377
	0.62	-2.93976	0.00381073		0.62	-3.71617	0.000364108										149.1	-0.00166403	0.00062352	0.00103724	-7.767e-05	-0.00047989	0.00239517	0.00239517		0.00584048	0.00313001	0.00100909	-0.00166556	-0.00330812	0.00367494	0.00137915		0.104307	0.0923612	0.0732283	0.0458062	0.0243583	0.0148177	0.0139484		0.111469	0.104237	0.104649	0.0714837	0.0351308	0.0211381	0.0173047
	0.620833	-2.93237	0.00382012		0.620833	-3.70711	0.00036673										149.3	-0.00189115	-0.00012729	0.00079909	-0.00023247	-0.00143931	0.00161697	0.00161697		0.0062966	0.00399433	0.00173504	-0.00150271	-0.0027214	0.00377526	0.00171289		0.103747	0.0922669	0.0732975	0.0454987	0.0240589	0.0147117	0.0141009		0.112318	0.105018	0.105146	0.0720267	0.036088	0.0222379	0.018039
	0.621667	-2.94238	0.0038074		0.621667	-3.71146	0.000365471										149.5	-0.00166726	-0.00020231	0.000943	0.00018101	-0.0015041	0.00155261	0.00155261		0.00632683	0.00376268	0.00207176	-0.0018492	-0.00307497	0.00351783	0.0013534		0.103631	0.09193	0.0729755	0.0459219	0.0238513	0.0144096	0.0140261		0.112416	0.105164	0.104888	0.0716268	0.036112	0.0221004	0.0177949
	0.6225	-2.94709	0.00380143		0.6225	-3.70497	0.000367351										149.7	-0.00162935	-0.00050545	0.0011415	0.000208	-0.00139108	0.00152266	0.00152266		0.00667726	0.00411097	0.00171494	-0.00158795	-0.00298604	0.00324691	0.00123492		0.103086	0.0916188	0.0726761	0.0462187	0.0240561	0.0144837	0.0141269		0.112785	0.10526	0.104828	0.0721037	0.0363408	0.0223406	0.0183317
	0.623333	-2.94364	0.00380582		0.623333	-3.71313	0.000364988										149.9	-0.00179806	-0.00071374	0.00159798	0.00015318	-0.00099361	0.00144267	0.00144267		0.00727483	0.00432438	0.00158289	-0.00150462	-0.00265637	0.00318261	0.00156836		0.103319	0.0912892	0.0724158	0.046462	0.0243645	0.0147455	0.014067		0.113263	0.105276	0.10484	0.0723986	0.036572	0.0227579	0.018448
	0.624167	-2.94965	0.00379817		0.624167	-3.72487	0.000361588										150.1	-0.00167599	-0.00069308	0.00185147	0.00016315	-0.00117557	0.00125052	0.00125052		0.00725274	0.00431057	0.00040558	-0.00213158	-0.00292203	0.0024521	0.00112841		0.103331	0.0912826	0.0727748	0.0465046	0.0240332	0.0149674	0.0140943		0.113811	0.105917	0.105412	0.0729544	0.0369542	0.023078	0.0191507
	0.625	-2.9546	0.00379189		0.625	-3.71784	0.000363624										150.3	-0.00109854	0.00018132	0.00212174	0.00057001	-0.00082417	0.00153972	0.00153972		0.00741435	0.00427985	7.311e-05	-0.00217245	-0.003166	0.00233845	0.00145458		0.103505	0.0915585	0.0732679	0.0467406	0.0240512	0.015273	0.0147409		0.113962	0.106241	0.105481	0.0729825	0.0369433	0.0235775	0.0193031
	0.625833	-2.94417	0.00380513		0.625833	-3.71331	0.000364936										150.5	-0.00050345	0.0007684	0.00259817	0.00080455	-4.596e-05	0.00213228	0.00213228		0.00736381	0.00399858	-0.00025646	-0.00215539	-0.00343635	0.00227952	0.00142366		0.103599	0.091481	0.0733635	0.0470563	0.0241727	0.0152985	0.0152176		0.114218	0.106198	0.105521	0.0732659	0.0364972	0.0236319	0.0191273
	0.626667	-2.94334	0.00380619		0.626667	-3.71176	0.000365384										150.7	-0.00018532	0.00063651	0.00259881	0.00031456	0.00016014	0.00225509	0.00225509		0.00813018	0.00409697	-0.00022975	-0.00215615	-0.00316777	0.00227964	0.00128903		0.10358	0.0912244	0.0735473	0.0469612	0.0241576	0.0153715	0.0150081		0.113961	0.106049	0.105664	0.0734942	0.036799	0.0237035	0.0190976
	0.6275	-2.95138	0.00379598		0.6275	-3.71373	0.000364815										150.9	0.00102243	0.00151884	0.00287791	0.0008756	0.00077896	0.00294049	0.00294049		0.00789457	0.00350317	-0.00085227	-0.00260591	-0.00328038	0.00183719	0.0008574		0.103786	0.0911947	0.0738492	0.0476899	0.0245502	0.016075	0.015443		0.113689	0.105857	0.105492	0.0732741	0.0369397	0.0235842	0.0189216
	0.628333	-2.94107	0.00380907		0.628333	-3.71802	0.000363573										151.1	0.00068563	0.00167781	0.00321728	0.00132052	0.0007209	0.00311891	0.00311891		0.00788293	0.00361415	-0.0008769	-0.00247487	-0.00329538	0.00187911	0.0014012		0.103355	0.0906751	0.0734535	0.0474551	0.024036	0.0159647	0.015115		0.112855	0.105287	0.105173	0.0727604	0.0365014	0.0234367	0.0183094
	0.629167	-2.94107	0.00380907		0.629167	-3.72195	0.000362434										151.3	0.00061168	0.00199392	0.0034003	0.00167136	0.00118951	0.00327355	0.00327355		0.00776475	0.00339209	-0.00130459	-0.00249442	-0.00304636	0.00172668	0.00111774		0.103507	0.0908407	0.0735124	0.0474166	0.0239333	0.0163055	0.0154779		0.112677	0.105102	0.104564	0.0728565	0.03689	0.0229942	0.0179607
	0.63	-2.9363	0.00381512		0.63	-3.72207	0.000362399										151.5	0.00047147	0.00186451	0.00286008	0.00101137	0.00090885	0.00345964	0.00345964		0.00774474	0.00268075	-0.00144697	-0.00278509	-0.00317091	0.00173899	0.00148117		0.10383	0.0911162	0.0735613	0.0476158	0.0241395	0.0162799	0.0154765		0.111946	0.104661	0.104194	0.0725578	0.0362705	0.0234256	0.0174869
	0.630833	-2.94107	0.00380907		0.630833	-3.7111	0.000365574										151.7	9.368e-05	0.00265205	0.00219105	0.00065109	0.00084719	0.00303238	0.00303238		0.00796233	0.00279252	-0.00068246	-0.0019429	-0.00256699	0.00222715	0.00124416		0.103695	0.0911193	0.0731601	0.04698	0.0236926	0.0161512	0.0154621		0.111312	0.104593	0.104067	0.0723337	0.0361688	0.023074	0.0171036
	0.631667	-2.94143	0.00380862		0.631667	-3.71271	0.000365108										151.9	0.00029933	0.0030673	0.00232211	0.00107565	0.00098286	0.00295481	0.00295481		0.00790149	0.00295453	-0.00029944	-0.00142726	-0.0026764	0.00216466	0.00128146		0.104095	0.0914779	0.0733311	0.046748	0.0237206	0.0165639	0.0148197		0.110716	0.104448	0.103894	0.0720337	0.0359812	0.0230356	0.0169957
	0.6325	-2.94364	0.00380582		0.6325	-3.71712	0.000363831										152.1	-4e-07	0.00320478	0.00230751	0.00066799	0.00105207	0.00322705	0.00322705		0.00785855	0.00291394	-5.328e-05	-0.00119736	-0.00258814	0.00209192	0.00174095		0.10443	0.0912045	0.0732277	0.0463279	0.0232011	0.0165019	0.0142418		0.11064	0.104253	0.103676	0.0714989	0.0357273	0.0233179	0.0171851
	0.633333	-2.94369	0.00380574		0.633333	-3.71271	0.000365108										152.3	-0.00031593	0.00381075	0.00202533	0.00039014	0.00083781	0.00267927	0.00267927		0.00788375	0.00313353	-8.49e-05	-0.00129814	-0.0021939	0.00209054	0.00207335		0.10441	0.0913734	0.0733547	0.0460394	0.0230717	0.0165575	0.0141393		0.110529	0.10463	0.103819	0.071841	0.0352056	0.0233374	0.0169414
	0.634167	-2.94536	0.00380362		0.634167	-3.71087	0.000365643										152.5	-0.00060286	0.003656	0.00162228	0.00036598	0.00107492	0.00246246	0.00246246		0.00825054	0.00366162	0.00062085	-0.00101535	-0.00200166	0.00260612	0.00244495		0.104548	0.09147	0.0735404	0.0459004	0.0228551	0.0164856	0.0145563		0.11033	0.10498	0.104111	0.07175	0.0354304	0.0234849	0.0170845
	0.635	-2.93672	0.00381459		0.635	-3.71605	0.000364142										152.7	-0.00138296	0.003074	0.0012181	-0.00021943	0.00056116	0.00198262	0.00198262		0.00804993	0.00317057	0.0001859	-0.00130423	-0.00262429	0.00201342	0.00177668		0.104375	0.0910377	0.073449	0.0455715	0.0223731	0.0159787	0.0146953		0.110365	0.105219	0.104553	0.0721889	0.0356235	0.0234593	0.0172277
	0.635833	-2.93517	0.00381656		0.635833	-3.71742	0.000363745										152.9	-0.00144219	0.00318717	0.00102282	9.963e-05	0.00073517	0.00218141	0.00218141		0.00698028	0.00288255	-0.00012695	-0.00159421	-0.00255521	0.00118714	0.00129417		0.104641	0.0911336	0.0737109	0.0456299	0.022719	0.0156469	0.0147563		0.110158	0.105213	0.104552	0.0725248	0.0356872	0.0234321	0.017502
	0.636667	-2.9397	0.00381081		0.636667	-3.70967	0.000365988										153.1	-0.00179869	0.00312743	0.00064828	0.00041072	0.00081012	0.00229678	0.00229678		0.00727371	0.0034738	0.00044684	-0.00134949	-0.00225575	0.00174297	0.00169589		0.10422	0.0907596	0.0738044	0.0453418	0.0226316	0.0150625	0.0143404		0.109771	0.105073	0.10447	0.0720245	0.0355983	0.0228459	0.0167451
	0.6375	-2.94131	0.00380877		0.6375	-3.71164	0.000365419										153.3	-0.00220473	0.0026855	0.0007503	0.00076901	0.00090996	0.00230081	0.00230081		0.00748094	0.0035918	0.00057312	-0.00127007	-0.00223947	0.00208709	0.0019064		0.104542	0.0906908	0.073802	0.0453119	0.0224592	0.0148309	0.0145997		0.110361	0.105168	0.104319	0.0717344	0.0360732	0.0229023	0.0169782
	0.638333	-2.93756	0.00381354		0.638333	-3.71766	0.000363676										153.5	-0.00184548	0.00281542	0.00145698	0.00143997	0.00185882	0.00254291	0.00254291		0.00710026	0.0027651	0.00023603	-0.00140698	-0.00272773	0.00204813	0.00163995		0.104887	0.0906804	0.0739148	0.0457387	0.0226159	0.0145866	0.014216		0.110483	0.105148	0.104563	0.0720481	0.0361101	0.0226107	0.017153
	0.639167	-2.94274	0.00380695		0.639167	-3.72148	0.000362572										153.7	-0.00249704	0.0020472	0.00116596	0.00119067	0.00188626	0.00237413	0.00237413		0.00747165	0.00327774	0.00079071	-0.00104276	-0.0024462	0.00276764	0.00228602		0.105281	0.0911445	0.074459	0.0459934	0.0227879	0.0143104	0.0145639		0.110753	0.104936	0.104802	0.0727856	0.0365678	0.0228	0.0180833
	0.64	-2.94	0.00381043		0.64	-3.7142	0.000364677										153.9	-0.00249648	0.00211066	0.00176456	0.00167524	0.00203385	0.00240228	0.00240228		0.00703225	0.00285705	0.00064832	-0.00154128	-0.00304947	0.0026133	0.00203834		0.105602	0.0915864	0.0742828	0.0460024	0.0225213	0.0140427	0.0146558		0.110486	0.104588	0.104994	0.0729865	0.0365351	0.022698	0.0184402
	0.640833	-2.94518	0.00380385		0.640833	-3.70926	0.000366109										154.1	-0.00295432	0.00154093	0.00156509	0.00152058	0.00184697	0.00212401	0.00212401		0.0059169	0.00270272	-4.832e-05	-0.00249611	-0.00385627	0.00199304	0.00152615		0.105801	0.0914698	0.0741888	0.0456545	0.0220152	0.0136792	0.0147593		0.110591	0.104829	0.105422	0.0732431	0.036816	0.0229306	0.0189492
	0.641667	-2.94793	0.00380037		0.641667	-3.70491	0.000367369										154.3	-0.00263109	0.00167365	0.00178737	0.0016735	0.00219427	0.00218217	0.00218217		0.00580667	0.00242273	-0.00016997	-0.0029157	-0.00436031	0.00168781	0.00164486		0.106086	0.0915746	0.0736452	0.0453233	0.022469	0.0134183	0.0154139		0.110572	0.104432	0.105059	0.0735251	0.0368957	0.0227911	0.018714
	0.6425	-2.94143	0.00380862		0.6425	-3.70675	0.000366834										154.5	-0.00224825	0.00120522	0.0020048	0.00155647	0.00235122	0.00226682	0.00226682		0.00600185	0.0024885	-0.00024311	-0.00336196	-0.00404285	0.00172699	0.00132398		0.106233	0.0916293	0.0737376	0.0458562	0.022834	0.0134752	0.0157638		0.110926	0.104043	0.104934	0.0741734	0.0373023	0.0227872	0.0194758
	0.643333	-2.93928	0.00381134		0.643333	-3.72237	0.000362313										154.7	-0.00206871	0.00122208	0.0021039	0.00172335	0.00226553	0.00261886	0.00261886		0.00564889	0.00252328	-0.00088194	-0.00404967	-0.00392191	0.00128384	0.00070144		0.106484	0.0916752	0.073619	0.0462936	0.023226	0.0135275	0.0163233		0.110876	0.104002	0.104809	0.0741944	0.0379489	0.0224606	0.0196622
	0.644167	-2.94191	0.00380801		0.644167	-3.72231	0.00036233										154.9	-0.00144615	0.00145862	0.00239709	0.00195687	0.00240834	0.00324291	0.00324291		0.00482672	0.00193459	-0.00184399	-0.00496677	-0.00437557	0.00072517	0.00011228		0.106651	0.0921356	0.0736152	0.0468761	0.0239436	0.0139189	0.0169049		0.110874	0.103298	0.104465	0.0736317	0.0378489	0.022079	0.019034
	0.645	-2.93827	0.00381263		0.645	-3.71879	0.000363348										155.1	-0.00209771	0.00115462	0.00197317	0.00145276	0.00177986	0.00313213	0.00313213		0.00513613	0.00197761	-0.00156097	-0.00491583	-0.00427826	0.00131065	0.00017421		0.106233	0.0920465	0.0732669	0.0466101	0.0239159	0.0141244	0.0166895		0.110749	0.102799	0.10399	0.0732712	0.0374607	0.0216961	0.0184137
	0.645833	-2.94852	0.00379961		0.645833	-3.71116	0.000365557										155.3	-0.00198866	0.00118393	0.00159107	0.00114878	0.00163221	0.00302575	0.00302575		0.00499766	0.00136255	-0.0015732	-0.00496686	-0.00429444	0.0013274	-0.0005418		0.10616	0.0922164	0.0728739	0.0465215	0.0240371	0.0144955	0.0162996		0.110875	0.102193	0.103729	0.0732563	0.0371365	0.0215737	0.0182945
	0.646667	-2.94644	0.00380226		0.646667	-3.70324	0.000367852										155.5	-0.0015281	0.0007047	0.00155765	0.00071973	0.00151059	0.00303472	0.00303472		0.00503979	0.00103113	-0.00113496	-0.0050688	-0.00426982	0.00139349	-0.00066245		0.10573	0.0926807	0.0727048	0.0468828	0.0242218	0.0144009	0.0160987		0.111155	0.102189	0.10378	0.073666	0.036776	0.0223497	0.0184329
	0.6475	-2.95031	0.00379734		0.6475	-3.71128	0.000365522										155.7	-0.00159687	0.00092111	0.00176123	0.00080924	0.0016128	0.00271377	0.00271377		0.00523283	0.00145463	-0.00120301	-0.00493126	-0.00451006	0.00159483	-0.00095418		0.105545	0.0922764	0.0730018	0.0468133	0.0244134	0.0149912	0.01612		0.111271	0.102372	0.103729	0.0736752	0.0370788	0.0226995	0.0183916
	0.648333	-2.95502	0.00379136		0.648333	-3.71253	0.00036516										155.9	-0.00081944	0.00102981	0.0026559	0.00147289	0.00193486	0.00317858	0.00317858		0.00505859	0.00120973	-0.00116864	-0.00495219	-0.00441043	0.00141575	-0.00064841		0.10526	0.0924004	0.0733809	0.0466263	0.0245205	0.015387	0.0157052		0.111245	0.102124	0.104052	0.0735285	0.0371023	0.0226534	0.0184109
	0.649167	-2.94071	0.00380952		0.649167	-3.70866	0.000366282										156.1	-0.00165387	0.00101493	0.00249686	0.00034545	0.00114035	0.00272391	0.00272391		0.00508517	0.00138366	-0.00043135	-0.00454953	-0.00373305	0.00158542	-0.00012007		0.104956	0.0919771	0.073663	0.0466254	0.0246255	0.0155093	0.0153371		0.111447	0.102068	0.103954	0.073113	0.0374819	0.0231928	0.0184066
	0.65	-2.9363	0.00381512		0.65	-3.71414	0.000364694										156.3	-0.00194666	0.00097623	0.00215538	5.557e-05	0.00056026	0.00225663	0.00225663		0.00500579	0.00130031	-0.00035903	-0.00493498	-0.00371986	0.00130193	-0.00047402		0.104721	0.0920215	0.0741267	0.0470315	0.0254884	0.016163	0.0159302		0.111498	0.102509	0.104152	0.0734996	0.03796	0.0229487	0.018379
	0.650833	-2.94185	0.00380809		0.650833	-3.71391	0.000364763										156.5	-0.00217419	0.00093346	0.00202177	-0.00028633	0.00021035	0.00213981	0.00213981		0.0049824	0.00148949	-0.00034692	-0.00488131	-0.0034338	0.00128885	-0.00069675		0.104453	0.0913562	0.074154	0.0469749	0.0252541	0.016133	0.015672		0.111492	0.102568	0.104389	0.0735135	0.0378363	0.0228292	0.0183767
	0.651667	-2.94125	0.00380884		0.651667	-3.71075	0.000365678										156.7	-0.00241815	0.0005144	0.00177556	-0.00072379	-0.00010019	0.00161735	0.00161735		0.00511699	0.00114174	-0.00037053	-0.00433331	-0.00338438	0.00110773	-0.0005775		0.104157	0.0906525	0.0744365	0.046939	0.0252326	0.0161348	0.0153983		0.111458	0.102824	0.10402	0.0734662	0.0373988	0.0222696	0.0178878
	0.6525	-2.94936	0.00379855		0.6525	-3.71474	0.000364522										156.9	-0.00255116	0.00051748	0.00179034	-0.00041088	0.00038709	0.0018601	0.0018601		0.0052459	0.00107576	-6.138e-05	-0.00345196	-0.00284909	0.00153738	-0.00020246		0.104342	0.0907411	0.0749172	0.0477008	0.0257816	0.0163394	0.0149167		0.110889	0.102643	0.104007	0.0731246	0.037134	0.0217889	0.0175954
	0.653333	-2.95383	0.00379287		0.653333	-3.7173	0.00036378										157.1	-0.00235944	0.00061796	0.00209433	7.998e-05	0.00097769	0.00233088	0.00233088		0.00629046	0.0013116	0.00040773	-0.00277914	-0.00227789	0.00184948	0.00072752		0.103937	0.0904497	0.0750327	0.0479193	0.0261452	0.016504	0.0145282		0.110852	0.102853	0.104151	0.0728115	0.0371225	0.0219723	0.017343
	0.654167	-2.94387	0.00380551		0.654167	-3.70866	0.000366282										157.3	-0.00215522	0.00098751	0.00311764	0.00048031	0.00185427	0.00276736	0.00276736		0.00627207	0.00089417	0.00057127	-0.00233327	-0.00270825	0.00150272	0.00082306		0.104225	0.0903716	0.0753665	0.0480683	0.0260888	0.0170231	0.0141651		0.111201	0.103745	0.104682	0.0739974	0.0376321	0.0226311	0.0178085
	0.655	-2.93964	0.00381089		0.655	-3.70622	0.000366989										157.5	-0.00143663	0.00113013	0.00371606	0.00071603	0.00219292	0.00311817	0.00311817		0.00618913	0.00075967	0.00089958	-0.00190798	-0.00282647	0.00156488	0.00091905		0.10419	0.0903516	0.0758215	0.0481268	0.0261852	0.0169465	0.0137454		0.110791	0.104052	0.105053	0.074664	0.0376144	0.0225434	0.0184544
	0.655833	-2.94948	0.0037984		0.655833	-3.708	0.000366471										157.7	-0.00140024	0.00143879	0.00371056	0.00065683	0.00197861	0.00330118	0.00330118		0.00659342	0.00140575	0.00158897	-0.00140623	-0.00281643	0.00213266	0.00152887		0.103874	0.0901337	0.0759221	0.0476281	0.0259942	0.0164768	0.0140652		0.110409	0.104367	0.104885	0.0750317	0.0377451	0.022935	0.0186355
	0.656667	-2.94328	0.00380627		0.656667	-3.71522	0.000364384										157.9	-0.00087712	0.00130932	0.00374967	0.00075656	0.00186979	0.00292608	0.00292608		0.00627762	0.00164842	0.00119662	-0.00163361	-0.00359729	0.00171765	0.0015458		0.103805	0.0897832	0.0753449	0.0472174	0.0254478	0.0164454	0.0139198		0.110398	0.104935	0.105275	0.0753288	0.0382025	0.0234745	0.0188281
	0.6575	-2.94417	0.00380513		0.6575	-3.71581	0.000364211										158.1	-0.00117673	0.00082077	0.00311247	-5.954e-05	0.00160502	0.0029823	0.0029823		0.00661385	0.00181321	0.00120758	-0.00124507	-0.00358312	0.00177377	0.00198809		0.104114	0.0897516	0.0749101	0.0467622	0.0252791	0.0166614	0.0142231		0.110115	0.105217	0.105116	0.0758531	0.0383978	0.0234531	0.018308
	0.658333	-2.94882	0.00379923		0.658333	-3.70723	0.000366696										158.3	-0.0008271	0.00113464	0.00326021	-1.619e-05	0.00205603	0.00338642	0.00338642		0.00716476	0.00171931	0.00078262	-0.00118725	-0.00358647	0.00152179	0.00207378		0.104565	0.0897914	0.0746246	0.0466821	0.0255864	0.0167622	0.0146877		0.110114	0.105357	0.104981	0.076043	0.0388863	0.0231931	0.0183227
	0.659167	-2.94095	0.00380922		0.659167	-3.69734	0.00036956										158.5	-0.00093867	0.00106603	0.00320999	-0.00054697	0.00211483	0.0033112	0.0033112		0.00701135	0.00175794	0.00075615	-0.00137606	-0.00350052	0.00156311	0.00173471		0.104853	0.0902054	0.0747445	0.0468586	0.0254852	0.0169696	0.0150412		0.11053	0.105746	0.105153	0.0760952	0.0394339	0.0234574	0.0189355
	0.66	-2.93332	0.00381891		0.66	-3.70616	0.000367006										158.7	-0.00103362	0.00138093	0.00247008	-0.00061044	0.00207092	0.00301395	0.00301395		0.00723704	0.00243136	0.00057179	-0.00123987	-0.00377752	0.00160523	0.00156089		0.105451	0.0904524	0.0745105	0.0471106	0.0256413	0.0167456	0.0153668		0.110361	0.105901	0.105317	0.0760211	0.0393612	0.0233124	0.0183867
	0.660833	-2.93899	0.00381172		0.660833	-3.71218	0.000365264										158.9	-0.00128693	0.00064036	0.00130305	-0.00098945	0.00128952	0.00217016	0.00217016		0.00751981	0.0025059	0.0006325	-0.00125946	-0.00393264	0.00165825	0.00169524		0.105557	0.0906598	0.0746501	0.0472171	0.0256305	0.0166626	0.0152329		0.110569	0.105646	0.105295	0.0759806	0.0391984	0.0231252	0.0180726
	0.661667	-2.94292	0.00380672		0.661667	-3.7058	0.00036711										159.1	-0.00162569	0.00015329	0.00017712	-0.00131483	0.00086058	0.00173751	0.00173751		0.0076134	0.00251676	0.00085735	-0.00111574	-0.00391222	0.00184962	0.00167738		0.105625	0.0902433	0.0742347	0.0471166	0.025409	0.016706	0.0151644		0.110459	0.105041	0.104764	0.0754823	0.038662	0.0230744	0.0178118
	0.6625	-2.93684	0.00381444		0.6625	-3.71712	0.000363831										159.3	-0.00122766	0.00029092	0.00028886	-0.00087978	0.00071618	0.00130558	0.00130558		0.00760096	0.00222099	0.00042366	-0.00129134	-0.00401167	0.0015425	0.00126446		0.105746	0.0904356	0.0739753	0.0470662	0.0246236	0.0164051	0.0147577		0.110094	0.104193	0.104647	0.0755553	0.0384431	0.0229209	0.0175256
	0.663333	-2.94155	0.00380846		0.663333	-3.71635	0.000364056										159.5	-0.00178355	-0.00043777	-7.286e-05	-0.00102395	0.00120113	0.00074816	0.00074816		0.00788353	0.00220301	0.00017944	-0.001657	-0.00438807	0.0016647	0.0015366		0.105926	0.0906904	0.0742581	0.0472337	0.0247293	0.0164384	0.015355		0.110856	0.10478	0.104956	0.0759865	0.0388967	0.0235255	0.018103
	0.664167	-2.94101	0.00380915		0.664167	-3.71116	0.000365557										159.7	-0.00266147	-0.00023868	-0.0004335	-0.00113246	0.00118409	0.00044903	0.00044903		0.00736945	0.00231857	-0.00018244	-0.00195564	-0.00464978	0.00190582	0.00166283		0.106192	0.0905831	0.0741861	0.0471323	0.0248441	0.0165688	0.0155492		0.110407	0.104811	0.104891	0.0754476	0.0392439	0.0236178	0.0180064
	0.665	-2.93565	0.00381596		0.665	-3.70407	0.00036761										159.9	-0.00330192	-0.00041287	-0.00094418	-0.0014451	0.00066258	7.518e-05	7.518e-05		0.00705632	0.00175069	0.00012105	-0.00200796	-0.00463369	0.00173084	0.00161979		0.106393	0.0913177	0.0746311	0.0477474	0.0247947	0.0163518	0.0157473		0.110304	0.104579	0.104965	0.0754765	0.0396262	0.0233246	0.0183706
	0.665833	-2.93499	0.00381679		0.665833	-3.71832	0.000363486										160.1	-0.00413919	-0.00036745	-0.0016558	-0.00209749	-9.526e-05	-0.00078193	-0.00078193		0.00663433	0.00205121	6.581e-05	-0.00220243	-0.00493662	0.00150957	0.00145567		0.106791	0.0912133	0.0745559	0.0481636	0.0246105	0.0158628	0.0158363		0.110242	0.103999	0.104035	0.0749693	0.0395765	0.0234145	0.018415
	0.666667	-2.94006	0.00381036		0.666667	-3.71224	0.000365246										160.3	-0.00471182	-0.00030489	-0.00172053	-0.00189503	-0.00028232	-0.00092421	-0.00092421		0.00663812	0.00202175	-0.00052657	-0.00265884	-0.00497913	0.00127313	0.00085255		0.106667	0.0915659	0.0751295	0.0485732	0.0250418	0.0158598	0.0162933		0.109982	0.104006	0.103702	0.0749121	0.039125	0.023332	0.0184318
	0.6675	-2.93821	0.0038127		0.6675	-3.70866	0.000366282										160.5	-0.00453105	-3.592e-05	-0.0012619	-0.00164191	-7.665e-05	-0.00080368	-0.00080368		0.00608233	0.00211149	-0.00090295	-0.0028119	-0.00488794	0.0010258	0.000613		0.106757	0.0915712	0.0756301	0.0491274	0.0248241	0.0160464	0.016282		0.110492	0.104286	0.104092	0.0748584	0.0389561	0.0234811	0.0184693
	0.668333	-2.93773	0.00381331		0.668333	-3.7142	0.000364677										160.7	-0.00460032	0.00029983	-0.00133607	-0.00107037	0.00046788	-0.00053749	-0.00053749		0.00605963	0.00223335	-0.00068543	-0.00231434	-0.0046554	0.00125886	0.00056061		0.106846	0.091707	0.0761725	0.0497555	0.0251349	0.016338	0.0164241		0.110363	0.103854	0.103647	0.0745477	0.0386441	0.0230921	0.0178684
	0.669167	-2.93922	0.00381142		0.669167	-3.71242	0.000365195										160.9	-0.0042601	0.00096998	-0.00042374	-0.00012863	0.00129759	4.869e-05	4.869e-05		0.00579821	0.00245457	-0.00038828	-0.00195058	-0.00435682	0.00145581	0.00072519		0.106835	0.0918212	0.0763614	0.0501361	0.0255144	0.0167842	0.016236		0.110503	0.103704	0.103877	0.074733	0.0386118	0.0228069	0.0181625
	0.67	-2.94304	0.00380657		0.67	-3.71188	0.00036535										161.1	-0.00398598	0.00096031	0.00030108	0.00069457	0.00128812	0.00034117	0.00034117		0.00584116	0.00261402	-8.972e-05	-0.00200059	-0.00403556	0.00125766	0.00041401		0.106866	0.0921013	0.076481	0.0504641	0.0257989	0.0172575	0.0162354		0.110984	0.10421	0.104038	0.0751613	0.0392201	0.0234332	0.0185483
	0.670833	-2.94244	0.00380733		0.670833	-3.70944	0.000366057										161.3	-0.00370287	0.00137426	0.00061388	0.00099138	0.00164627	0.00089672	0.00089672		0.00568448	0.00272865	0.00016819	-0.00177847	-0.00391753	0.00137677	0.00022308		0.106683	0.092167	0.0764226	0.0501864	0.0258442	0.0172664	0.0161551		0.111149	0.104266	0.10395	0.0761833	0.0392824	0.023165	0.0185093
	0.671667	-2.9431	0.0038065		0.671667	-3.70425	0.000367558										161.5	-0.00292384	0.00181373	0.00152469	0.00155734	0.00171069	0.00148803	0.00148803		0.00562082	0.00336826	0.00057181	-0.00135871	-0.00347787	0.00178019	0.0001031		0.106573	0.0918489	0.076529	0.0502121	0.0257222	0.0173824	0.0165904		0.111028	0.104073	0.103636	0.0763962	0.039142	0.0234222	0.0185271
	0.6725	-2.94936	0.00379855		0.6725	-3.71188	0.00036535										161.7	-0.00252162	0.00230833	0.00180628	0.00209749	0.00196451	0.00171479	0.00171479		0.00609762	0.0035077	0.00057446	-0.0014616	-0.00392155	0.00173706	0.00034094		0.106131	0.0915079	0.0758753	0.0497528	0.0253867	0.0171839	0.0168751		0.111224	0.104011	0.103553	0.0766457	0.0393695	0.0236827	0.0182888
	0.673333	-2.93499	0.00381679		0.673333	-3.71695	0.000363883										161.9	-0.00236721	0.00206092	0.00181098	0.00226774	0.001878	0.00187098	0.00187098		0.00633738	0.00359629	0.00074161	-0.00145168	-0.00388396	0.00184002	0.00032713		0.105996	0.0916332	0.0753562	0.0494472	0.0253868	0.017432	0.0166113		0.111261	0.103862	0.103772	0.076802	0.0394197	0.0230921	0.018289
	0.674167	-2.92939	0.0038239		0.674167	-3.71492	0.00036447										162.1	-0.00227893	0.00226504	0.0021375	0.00238735	0.00189137	0.00246619	0.00246619		0.00650669	0.00342756	0.00082376	-0.00120081	-0.00370887	0.0017145	0.00010873		0.105924	0.0916395	0.0748466	0.0491535	0.0255989	0.0175988	0.0166136		0.110982	0.103283	0.103552	0.0766875	0.0392622	0.0224844	0.018664
	0.675	-2.93529	0.00381641		0.675	-3.71945	0.000363159										162.3	-0.00222281	0.00225546	0.00254648	0.00278249	0.00193155	0.00235395	0.00235395		0.0068012	0.00338162	0.00046192	-0.00148027	-0.00343102	0.00134022	-0.00033741		0.106139	0.0920689	0.07503	0.049257	0.0260309	0.0179088	0.0169371		0.110795	0.103244	0.103359	0.0763629	0.0390954	0.0216034	0.0186534
	0.675833	-2.94364	0.00380582		0.675833	-3.7117	0.000365402										162.5	-0.00223648	0.00234049	0.00233256	0.00264218	0.0015268	0.00227325	0.00227325		0.00728641	0.00353653	0.00106258	-0.00131129	-0.00326606	0.0015087	-0.00015551		0.10586	0.0919208	0.0749621	0.0491075	0.026043	0.0177934	0.0168042		0.110686	0.103616	0.103203	0.0764462	0.0386985	0.0211778	0.0185679
	0.676667	-2.94894	0.00379908		0.676667	-3.70651	0.000366903										162.7	-0.00201644	0.00210268	0.00188896	0.00293523	0.001339	0.00252814	0.00252814		0.00798408	0.00378604	0.00111915	-0.00120418	-0.00277247	0.00149081	7.964e-05		0.105635	0.0917631	0.0750662	0.0493801	0.0267155	0.0179633	0.0170765		0.110669	0.103709	0.10305	0.0766912	0.0382647	0.0213302	0.0186034
	0.6775	-2.94566	0.00380324		0.6775	-3.71188	0.00036535										162.9	-0.0019934	0.00139045	0.00154931	0.00304372	0.00083337	0.00259158	0.00259158		0.00828771	0.0039729	0.00120206	-0.00129046	-0.00249779	0.00148177	0.00062548		0.105076	0.0914979	0.0752037	0.0493088	0.0268972	0.0181539	0.0168139		0.110878	0.103802	0.103164	0.0767187	0.0384788	0.0218423	0.0188851
	0.678333	-2.93553	0.00381611		0.678333	-3.71552	0.000364297										163.1	-0.00219216	0.00101075	0.00118059	0.00221061	0.00048354	0.00243866	0.00243866		0.00847822	0.00361046	0.00119388	-0.00150991	-0.00252337	0.00150422	0.00063999		0.105112	0.0912172	0.0749697	0.049206	0.0270965	0.0182849	0.0169374		0.110635	0.103318	0.103055	0.0765276	0.0381495	0.0215998	0.0183167
	0.679167	-2.93195	0.00382065		0.679167	-3.71397	0.000364746										163.3	-0.00240329	0.00036538	0.00101951	0.00160803	-2.214e-05	0.00222256	0.00222256		0.00899048	0.00357497	0.00089603	-0.00189228	-0.00292191	0.00163183	0.00058133		0.104919	0.0911666	0.074922	0.0490778	0.026774	0.018186	0.0164044		0.110646	0.103576	0.103254	0.0768568	0.0386521	0.0214572	0.0182232
	0.68	-2.93821	0.0038127		0.68	-3.71051	0.000365747										163.5	-0.0029955	8.338e-05	0.00065253	0.00108614	0.00038559	0.00221571	0.00221571		0.00973534	0.00427091	0.00150163	-0.00152118	-0.00286034	0.00246795	0.0018528		0.104687	0.0908645	0.0749887	0.0487542	0.0269273	0.0180398	0.0163263		0.111061	0.104532	0.103603	0.0766771	0.0392236	0.0213656	0.0189122
	0.680833	-2.94381	0.00380559		0.680833	-3.71301	0.000365022										163.7	-0.00334684	0.00010656	0.00076214	0.00064596	0.00019086	0.00220366	0.00220366		0.00981692	0.004246	0.00133121	-0.00161969	-0.00298701	0.00285153	0.00242565		0.104431	0.0910226	0.0746269	0.0489863	0.0269322	0.0177552	0.0160176		0.110655	0.104727	0.103977	0.0762349	0.0393057	0.0215155	0.0192362
	0.681667	-2.94143	0.00380862		0.681667	-3.70896	0.000366195										163.9	-0.00351843	-1.756e-05	0.00053294	-1.424e-05	7.854e-05	0.00187583	0.00187583		0.00969286	0.00364643	0.00127183	-0.00140263	-0.00361766	0.00296866	0.00227532		0.104446	0.0914259	0.0750006	0.0493312	0.0268807	0.0177146	0.0159045		0.111028	0.104752	0.104411	0.0764403	0.0394362	0.0218149	0.0194601
	0.6825	-2.94036	0.00380998		0.6825	-3.71087	0.000365643										164.1	-0.0032391	-0.00010415	0.00066105	-0.00025913	0.00049326	0.0017888	0.0017888		0.00919164	0.00318043	0.00083072	-0.00189183	-0.0043467	0.00266008	0.00204211		0.104535	0.0914199	0.0751234	0.0488032	0.0266561	0.0173872	0.0156669		0.111333	0.104679	0.104794	0.0761567	0.039329	0.0223099	0.0194676
	0.683333	-2.93499	0.00381679		0.683333	-3.71599	0.000364159										164.3	-0.00319705	0.00012626	0.00063893	-0.00054675	0.00084456	0.00206297	0.00206297		0.00883828	0.00320908	0.0009265	-0.00222603	-0.00447212	0.00248605	0.00201314		0.104211	0.0912477	0.0755222	0.0485271	0.02669	0.0178408	0.0155532		0.111348	0.104991	0.105622	0.0762652	0.0396281	0.0230168	0.019431
	0.684167	-2.93714	0.00381406		0.684167	-3.71015	0.00036585										164.5	-0.00274549	0.00029037	0.00056521	-0.00112263	0.00084604	0.00179502	0.00179502		0.00862878	0.00333634	0.00128344	-0.00227645	-0.00474684	0.00284146	0.00218812		0.10446	0.0912234	0.0753329	0.0482727	0.0262162	0.0181099	0.0152687		0.111771	0.105598	0.106408	0.0764568	0.0403848	0.0232247	0.019467
	0.685	-2.93762	0.00381346		0.685	-3.71224	0.000365246										164.7	-0.00286055	0.0004076	0.00010136	-0.00126468	0.00095649	0.00166011	0.00166011		0.00849854	0.00347352	0.00158283	-0.00200552	-0.00444698	0.00344543	0.00234762		0.105026	0.0910649	0.0751783	0.0479306	0.0262096	0.0184094	0.0149555		0.111911	0.105163	0.106315	0.076664	0.0405457	0.0232827	0.0191708
	0.685833	-2.92951	0.00382375		0.685833	-3.71784	0.000363624										164.9	-0.00281433	0.00021224	0.00037896	-0.00117881	0.00086629	0.00112121	0.00112121		0.00814086	0.00347624	0.00162596	-0.00224895	-0.00481421	0.00357059	0.00268677		0.104821	0.0910786	0.0747424	0.0476663	0.0260379	0.0185697	0.0146009		0.11247	0.105465	0.106614	0.0770739	0.0407315	0.0231684	0.0195119
	0.686667	-2.93261	0.00381982		0.686667	-3.72082	0.000362762										165.1	-0.00351037	-0.00031043	-0.00029881	-0.00168439	0.00037317	0.00074892	0.00074892		0.00771835	0.0030827	0.00170763	-0.00258529	-0.0047404	0.00330219	0.0027202		0.104518	0.0911624	0.0741872	0.0474055	0.0255154	0.0184446	0.0142373		0.112943	0.105729	0.106702	0.0772217	0.0410696	0.0240418	0.019257
	0.6875	-2.9406	0.00380968		0.6875	-3.70997	0.000365902										165.3	-0.00359987	-0.00016553	-7.829e-05	-0.00179853	0.00066464	0.0009566	0.0009566		0.00735653	0.00326528	0.00202364	-0.00256831	-0.00466623	0.00321	0.00326351		0.104154	0.0905121	0.0737763	0.0465671	0.0252796	0.0174298	0.0137187		0.112991	0.10506	0.106421	0.0774528	0.0408401	0.0241242	0.0189987
	0.688333	-2.94554	0.00380339		0.688333	-3.70669	0.000366851										165.5	-0.0033817	0.00022812	0.00036483	-0.00148508	0.00088751	0.00090677	0.00090677		0.00672143	0.00306327	0.00159139	-0.00293951	-0.00491475	0.00267426	0.00345195		0.104711	0.0904884	0.0736375	0.046927	0.024724	0.0178395	0.0138577		0.113175	0.105173	0.106118	0.0778888	0.0409571	0.0245205	0.0191524
	0.689167	-2.95085	0.00379666		0.689167	-3.71027	0.000365816										165.7	-0.00302324	0.00027604	0.00026608	-0.00119203	0.00100864	0.00093646	0.00093646		0.00646581	0.00256604	0.00087735	-0.00349208	-0.00584882	0.00198895	0.00313285		0.105182	0.0907287	0.0732677	0.0469968	0.0249192	0.0176688	0.0138882		0.113003	0.105138	0.106285	0.0782397	0.0411809	0.0246312	0.0192222
	0.69	-2.94626	0.00380248		0.69	-3.71665	0.00036397										165.9	-0.00279222	0.0001349	0.00022537	-0.00124186	0.00083674	0.00075152	0.00075152		0.00644943	0.00251856	0.00077522	-0.00358614	-0.00524811	0.00212804	0.00281793		0.105929	0.0914735	0.073909	0.0472567	0.0256019	0.018124	0.0139871		0.112961	0.104766	0.106521	0.0781117	0.041258	0.0244738	0.0198223
	0.690833	-2.94238	0.0038074		0.690833	-3.71182	0.000365367										166.1	-0.00193373	0.00063207	0.00065696	-0.00068916	0.00082509	0.00066125	0.00066125		0.00663764	0.00293629	0.00102341	-0.00303056	-0.00474892	0.00186857	0.00311848		0.106237	0.0917479	0.0739821	0.0477429	0.0257387	0.0187106	0.0143399		0.113034	0.104715	0.106283	0.0781992	0.0413225	0.0248302	0.0203834
	0.691667	-2.95079	0.00379673		0.691667	-3.71993	0.000363021										166.3	-0.00193838	0.00057517	0.00060099	-0.00080511	0.00032335	0.00012948	0.00012948		0.00719067	0.00296084	0.00118585	-0.00256002	-0.00388171	0.00183739	0.00306994		0.106437	0.0920681	0.0741811	0.0484045	0.0264724	0.0189929	0.0150454		0.112324	0.104728	0.105803	0.0783811	0.0407703	0.0241707	0.0199133
	0.6925	-2.95633	0.00378969		0.6925	-3.71748	0.000363728										166.5	-0.00112699	0.001496	0.00111194	-0.00060358	0.00102217	0.00075172	0.00075172		0.00759991	0.00288688	0.00097773	-0.0021241	-0.00347522	0.00154207	0.00306859		0.106566	0.091802	0.0737868	0.0488108	0.0266236	0.0188949	0.0150295		0.112174	0.10485	0.105322	0.0787318	0.040647	0.0244703	0.0199153
	0.693333	-2.94781	0.00380052		0.693333	-3.72279	0.000362192										166.7	-0.00093175	0.00147541	0.00146273	-0.00041137	0.00120075	0.0009949	0.0009949		0.00788124	0.00274986	0.00100467	-0.00202342	-0.00294829	0.00101041	0.00301115		0.106485	0.0920769	0.0735495	0.0493403	0.0273311	0.0190449	0.0155479		0.11231	0.10459	0.105336	0.078771	0.0407684	0.0252295	0.0204338
	0.694167	-2.94006	0.00381036		0.694167	-3.71653	0.000364004										166.9	-0.00104876	0.00141519	0.00149357	-0.00048402	0.00080587	0.00092642	0.00092642		0.00810686	0.00263707	0.0012027	-0.00170529	-0.00272006	0.00098962	0.00321211		0.106466	0.0919053	0.0731941	0.0496321	0.0273779	0.0185919	0.015663		0.111844	0.103777	0.105216	0.0784823	0.0406596	0.0251844	0.020133
	0.695	-2.94644	0.00380226		0.695	-3.70914	0.000366144										167.1	-0.00111939	0.00085305	0.0014388	-0.00087585	0.00043052	0.0010814	0.0010814		0.00819192	0.00213398	0.00086341	-0.00180976	-0.00260638	0.00102223	0.00272046		0.106419	0.0917203	0.0725546	0.0500084	0.0271125	0.0184358	0.0161303		0.111235	0.103119	0.104857	0.0783444	0.0401758	0.0243895	0.0198857
	0.695833	-2.9431	0.0038065		0.695833	-3.72094	0.000362727										167.3	-0.00064852	0.00080719	0.00195905	-0.00026649	0.00037465	0.00151792	0.00151792		0.00844033	0.00198968	0.00076498	-0.00154081	-0.00226886	0.00131042	0.0025994		0.106076	0.0915372	0.0723699	0.050332	0.0270325	0.0181493	0.0156247		0.11087	0.102969	0.104464	0.0783027	0.0404753	0.0240228	0.0199427
	0.696667	-2.93857	0.00381225		0.696667	-3.72094	0.000362727										167.5	-0.00049877	0.00154741	0.00262611	7.563e-05	0.00078821	0.00181193	0.00181193		0.00862433	0.0020635	0.00075673	-0.00115771	-0.00228927	0.00168116	0.00307054		0.106217	0.0914117	0.0720937	0.0505284	0.0271061	0.0180568	0.0159267		0.110779	0.103061	0.104483	0.0782794	0.0402449	0.023757	0.0198146
	0.6975	-2.9372	0.00381399		0.6975	-3.71605	0.000364142										167.7	-0.00010404	0.00165764	0.00251224	0.00054515	0.00073642	0.00195677	0.00195677		0.00844411	0.00141418	-6.083e-05	-0.00136885	-0.00274385	0.00182247	0.00293804		0.105609	0.0911671	0.0718914	0.0508524	0.0268836	0.0179293	0.0158063		0.111037	0.103105	0.10466	0.0780215	0.0398389	0.0241054	0.019737
	0.698333	-2.93654	0.00381482		0.698333	-3.70681	0.000366817										167.9	0.00026961	0.00170872	0.00220919	0.00090712	0.00108276	0.00211079	0.00211079		0.00761643	0.00083502	-0.00071357	-0.00159102	-0.00349934	0.00153454	0.00215022		0.105544	0.0911673	0.0720834	0.0505044	0.0268018	0.0181658	0.0157739		0.111137	0.103356	0.104668	0.0782677	0.0397577	0.0239453	0.0197156
	0.699167	-2.92921	0.00382413		0.699167	-3.70938	0.000366075										168.1	0.00052513	0.00145597	0.00202107	0.00094441	0.00127176	0.00221804	0.00221804		0.00734193	0.00045092	-0.00096266	-0.00177942	-0.00369735	0.00092639	0.00185869		0.105814	0.0908447	0.0720231	0.0499046	0.0262567	0.0177066	0.015601		0.111058	0.103197	0.105305	0.0781906	0.039967	0.0238356	0.0198435
	0.7	-2.92844	0.00382512		0.7	-3.71265	0.000365126										168.3	0.00087293	0.00208457	0.0021003	0.00094551	0.00150922	0.00276203	0.00276203		0.00668243	0.00060153	-0.00135952	-0.0018936	-0.00413108	0.00055845	0.00142344		0.10565	0.0906749	0.071867	0.0498247	0.0259623	0.0177359	0.0156216		0.110473	0.103484	0.105321	0.0777668	0.0398055	0.0237415	0.0196569
	0.700833	-2.93607	0.00381543		0.700833	-3.71456	0.000364573										168.5	0.00080308	0.00198368	0.00222742	0.00112706	0.00079258	0.0026932	0.0026932		0.00669044	0.00068356	-0.00139041	-0.00200429	-0.00433778	0.00083578	0.00112763		0.106105	0.0910337	0.072278	0.049715	0.0259207	0.017558	0.0155672		0.110223	0.10342	0.105044	0.0774496	0.0393158	0.0228222	0.0190726
	0.701667	-2.94256	0.00380718		0.701667	-3.70884	0.00036623										168.7	0.00051145	0.00182195	0.00250194	0.00103058	0.00108776	0.003017	0.003017		0.0060713	0.00035659	-0.0017972	-0.00266125	-0.00456626	0.00032612	0.00103778		0.106131	0.0908985	0.0724742	0.0495548	0.0258862	0.0176201	0.015186		0.110286	0.103181	0.104808	0.0775523	0.0388029	0.022355	0.018823
	0.7025	-2.93785	0.00381316		0.7025	-3.70848	0.000366333										168.9	0.00084855	0.00218168	0.0028818	0.00170975	0.00153063	0.00359151	0.00359151		0.00615265	0.00044725	-0.0011796	-0.00287747	-0.00464467	0.00028696	0.00132167		0.105439	0.0905183	0.0721186	0.0488123	0.0248812	0.0169728	0.0145323		0.110262	0.102945	0.10438	0.0772464	0.0381865	0.0217676	0.0186041
	0.703333	-2.93779	0.00381323		0.703333	-3.71677	0.000363935										169.1	0.00079819	0.00236979	0.00284022	0.00184785	0.00136089	0.00413435	0.00413435		0.00565537	0.00039743	-0.00094407	-0.00312588	-0.0047952	6.64e-05	0.0017916		0.104555	0.0896917	0.0715895	0.0480991	0.0241208	0.0156896	0.0139926		0.110353	0.103576	0.104878	0.0774624	0.0388995	0.0222747	0.0188989
	0.704167	-2.93636	0.00381505		0.704167	-3.71581	0.000364211										169.3	0.00096704	0.00218825	0.00281824	0.0017657	0.00128669	0.00418407	0.00418407		0.00534053	0.00065377	-0.00111316	-0.00360658	-0.00554912	-0.00027026	0.00196135		0.104465	0.089609	0.0717096	0.0477449	0.0242848	0.0154261	0.0138165		0.110365	0.103418	0.10487	0.0773736	0.0390648	0.0218185	0.0185985
	0.705	-2.93714	0.00381406		0.705	-3.70306	0.000367904										169.5	0.00072333	0.00216171	0.00260887	0.00169994	0.00136431	0.0042211	0.0042211		0.00522167	0.00063051	-0.0013448	-0.00396714	-0.00578832	6.84e-06	0.00212843		0.104916	0.0899882	0.0723119	0.0484496	0.0243154	0.016226	0.0142051		0.110367	0.103758	0.105203	0.0775479	0.039384	0.0219439	0.0189456
	0.705833	-2.93285	0.00381951		0.705833	-3.71444	0.000364608										169.7	0.0008818	0.00242737	0.00307606	0.00191029	0.00164659	0.00417976	0.00417976		0.00557118	0.00095903	-0.00120648	-0.00420204	-0.00612812	-2.175e-05	0.00180789		0.105038	0.0897365	0.0725154	0.0483529	0.0244289	0.0160723	0.0138271		0.110172	0.103827	0.105688	0.0776463	0.0397232	0.0220412	0.0192195
	0.706667	-2.92963	0.0038236		0.706667	-3.71617	0.000364108										169.9	0.00100144	0.00274184	0.00324657	0.00174853	0.00200388	0.00374034	0.00374034		0.00633552	0.00151822	-0.00066126	-0.00389207	-0.00509686	0.00019738	0.00194847		0.105557	0.0902364	0.0732816	0.048752	0.0247622	0.0163787	0.0142264		0.110471	0.104018	0.106278	0.0776205	0.0399625	0.0222538	0.0199833
	0.7075	-2.94071	0.00380952		0.7075	-3.70389	0.000367662										170.1	0.00054503	0.00282473	0.00303573	0.00123983	0.00190795	0.0030343	0.0030343		0.00704726	0.00220776	2.993e-05	-0.00316628	-0.00475179	-1.679e-05	0.00246696		0.105213	0.0905768	0.0735303	0.0488561	0.0252702	0.0163227	0.0143792		0.110553	0.104274	0.106368	0.0777131	0.0400956	0.022424	0.0202954
	0.708333	-2.93785	0.00381316		0.708333	-3.70747	0.000366627										170.3	-0.0001111	0.0028035	0.00258529	0.00069957	0.00191341	0.00262871	0.00262871		0.00789262	0.00254425	0.0005417	-0.00280919	-0.00423177	4.431e-05	0.00271846		0.105054	0.0906762	0.073555	0.048488	0.0257186	0.0159451	0.0146242		0.110233	0.10448	0.106413	0.0777139	0.0403184	0.0223974	0.0205145
	0.709167	-2.93219	0.00382035		0.709167	-3.70532	0.000367248										170.5	-0.00045872	0.00307719	0.00243068	0.00035357	0.00227922	0.0023141	0.0023141		0.00873652	0.00289992	0.00067354	-0.0026749	-0.00387335	0.00030382	0.0031471		0.105451	0.0910087	0.0738381	0.048294	0.0259036	0.0162881	0.0150943		0.110494	0.104253	0.106042	0.077652	0.040597	0.0226143	0.0205211
	0.71	-2.93607	0.00381543		0.71	-3.71301	0.000365022										170.7	-0.00124666	0.00255582	0.0017549	-6.387e-05	0.00177667	0.00169447	0.00169447		0.00900737	0.00282963	0.00122571	-0.00291321	-0.00351018	0.00043877	0.00329709		0.104905	0.0911113	0.074097	0.0480286	0.0263777	0.0162117	0.0153787		0.110668	0.104099	0.106134	0.0772814	0.0404189	0.0229965	0.0207458
	0.710833	-2.94024	0.00381013		0.710833	-3.70836	0.000366368										170.9	-0.00174884	0.00193667	0.00145	-0.0004341	0.00174567	0.00110622	0.00110622		0.0089195	0.00270026	0.00138602	-0.00270761	-0.00348523	0.00060752	0.00321596		0.105095	0.0915558	0.0742468	0.048435	0.0266092	0.0165811	0.0159475		0.110489	0.103827	0.106068	0.0772546	0.0401006	0.0233881	0.0206984
	0.711667	-2.94173	0.00380824		0.711667	-3.71426	0.00036466										171.1	-0.00170904	0.00154143	0.00106968	-0.00048337	0.00196617	0.001396	0.001396		0.00913807	0.00280278	0.00101491	-0.00256058	-0.00317055	0.00107259	0.00318882		0.105435	0.0920361	0.0745135	0.0488695	0.0264184	0.0174109	0.0162458		0.110585	0.103588	0.105433	0.0776224	0.0400349	0.0236054	0.0203573
	0.7125	-2.93213	0.00382042		0.7125	-3.71164	0.000365419										171.3	-0.0017706	0.00190251	0.00117616	-0.00019127	0.00217755	0.00122162	0.00122162		0.00969723	0.00316132	0.00170845	-0.002011	-0.00314416	0.00108097	0.00336303		0.105321	0.0919895	0.0747873	0.0489054	0.0267612	0.0178085	0.0165043		0.110421	0.103451	0.104966	0.0778004	0.040138	0.0239003	0.0199008
	0.713333	-2.93231	0.0038202		0.713333	-3.70884	0.00036623										171.5	-0.0022182	0.00201849	0.00084479	-0.00048598	0.00188035	0.0008928	0.0008928		0.00951852	0.00326873	0.00101526	-0.00195391	-0.00313549	0.00112076	0.00323		0.105422	0.0915444	0.0747903	0.0487034	0.0267991	0.0180067	0.0168685		0.111115	0.10429	0.104924	0.0780779	0.0400464	0.0248579	0.0200369
	0.714167	-2.93219	0.00382035		0.714167	-3.71253	0.00036516										171.7	-0.00195091	0.00205913	0.00028374	7.21e-06	0.00175053	0.00095783	0.00095783		0.00983477	0.00362585	0.00111882	-0.00163141	-0.00259328	0.00148865	0.0032921		0.104964	0.0916245	0.0747632	0.04839	0.0265095	0.0182983	0.017025		0.111145	0.104357	0.105053	0.0784105	0.0399904	0.0254365	0.0203438
	0.715	-2.92933	0.00382398		0.715	-3.71152	0.000365453										171.9	-0.00202784	0.00200272	1.973e-05	-0.00012893	0.00158265	0.00100173	0.00100173		0.00942933	0.00396799	0.00085993	-0.00119946	-0.00268344	0.00111634	0.00304795		0.105596	0.0921659	0.0747312	0.0483761	0.0265802	0.0189242	0.0174507		0.111218	0.104256	0.105083	0.0791389	0.0402881	0.0256717	0.0205581
	0.715833	-2.93905	0.00381164		0.715833	-3.71385	0.000364781										172.1	-0.00178086	0.00214629	0.0003124	-0.00059859	0.00162436	0.0015003	0.0015003		0.00932736	0.0040054	0.00070878	-0.00114996	-0.00234124	0.00081728	0.00288681		0.105308	0.0914903	0.0743517	0.0479251	0.0257723	0.0185192	0.0167865		0.110766	0.103602	0.104896	0.0788949	0.0399677	0.0257407	0.0199929
	0.716667	-2.93869	0.0038121		0.716667	-3.71057	0.00036573										172.3	-0.00133677	0.00251461	0.00111398	-0.00023297	0.00193641	0.00197128	0.00197128		0.00921463	0.00414143	0.0005424	-0.00079451	-0.00260388	0.00048166	0.00265393		0.105577	0.0919949	0.0747983	0.0484709	0.0259209	0.018896	0.0170644		0.110332	0.103677	0.104279	0.0790224	0.0399383	0.0256953	0.0193786
	0.7175	-2.93404	0.003818		0.7175	-3.71271	0.000365108										172.5	-0.00144615	0.00196955	0.00137078	-0.00012609	0.00122832	0.00196398	0.00196398		0.00916732	0.00420507	0.00051118	-0.0011707	-0.00286202	0.0004949	0.00296293		0.105473	0.0917615	0.074671	0.0480457	0.0256723	0.0184923	0.0168814		0.110276	0.103127	0.10379	0.0790213	0.0395524	0.0253498	0.0189174
	0.718333	-2.92695	0.00382701		0.718333	-3.71647	0.000364021										172.7	-0.00103288	0.00193704	0.00141204	-0.00034786	0.00195343	0.00243849	0.00243849		0.00896967	0.00362052	0.0006123	-0.00151984	-0.00282269	0.00033692	0.00287327		0.105126	0.0911766	0.0738742	0.0477872	0.0252817	0.01804	0.0162428		0.110024	0.102873	0.10347	0.0790937	0.039206	0.0252565	0.018887
	0.719167	-2.92838	0.00382519		0.719167	-3.71867	0.000363383										172.9	-0.0008225	0.00221998	0.0018095	0.00045275	0.00234238	0.00293606	0.00293606		0.00888905	0.00367551	0.0008883	-0.00124916	-0.00301488	0.00053725	0.00291823		0.104075	0.090024	0.072721	0.0472246	0.0240062	0.0171211	0.0154384		0.109707	0.10256	0.102946	0.0789246	0.0392587	0.0246977	0.0187052
	0.72	-2.93112	0.00382171		0.72	-3.71617	0.000364108										173.1	-0.00104866	0.00201334	0.00214041	0.00022865	0.00156487	0.00297969	0.00297969		0.00864244	0.00360962	0.00098783	-0.00129295	-0.00333575	0.00075552	0.0030059		0.103703	0.0894507	0.0719576	0.0465635	0.0238337	0.0165682	0.0150764		0.109838	0.102625	0.103463	0.0788208	0.0396829	0.0245138	0.0187492
	0.720833	-2.93243	0.00382004		0.720833	-3.7052	0.000367282										173.3	-0.00135878	0.00162517	0.00226002	0.00012936	0.00145071	0.00295339	0.00295339		0.00867792	0.00350221	0.0012554	-0.00121862	-0.00369238	0.00096469	0.00301424		0.103602	0.0892814	0.0714772	0.0465568	0.0236077	0.0165688	0.0142438		0.109845	0.102206	0.103131	0.0783151	0.0392423	0.0240717	0.0181578
	0.721667	-2.9335	0.00381868		0.721667	-3.7089	0.000366213										173.5	-0.00143128	0.00204894	0.00325172	0.00071451	0.0020024	0.00391311	0.00391311		0.00863151	0.00326951	0.00134489	-0.0016517	-0.0037339	0.00132502	0.00254753		0.103745	0.0888804	0.0718156	0.0473503	0.0238623	0.0168134	0.0138302		0.109536	0.102534	0.103549	0.078451	0.039564	0.0241871	0.0187153
	0.7225	-2.92879	0.00382466		0.7225	-3.71736	0.000363762										173.7	-0.0009362	0.00229814	0.00353294	0.00120941	0.00237443	0.00430469	0.00430469		0.00872623	0.00293448	0.00127358	-0.00224697	-0.00401026	0.00091049	0.0023335		0.103511	0.0882336	0.0714487	0.0469022	0.023588	0.0164405	0.0134395		0.109698	0.102954	0.10367	0.0783723	0.0398382	0.0238012	0.0186671
	0.723333	-2.93231	0.0038202		0.723333	-3.71516	0.000364401										173.9	-0.0012588	0.00183739	0.00314051	0.00086197	0.00233844	0.00387319	0.00387319		0.00855152	0.00271051	0.00100808	-0.00244683	-0.00407308	0.00071807	0.00199772		0.103809	0.0886763	0.0717095	0.0472848	0.0239492	0.0162807	0.0135168		0.109595	0.102798	0.103896	0.0780477	0.039979	0.0233479	0.0187743
	0.724167	-2.93124	0.00382156		0.724167	-3.71629	0.000364073										174.1	-0.00213157	0.00141306	0.00256325	0.00034147	0.0017611	0.00345006	0.00345006		0.00822302	0.0026266	0.00105781	-0.0022801	-0.00398878	0.00110794	0.00213931		0.10377	0.0887961	0.0718746	0.0470621	0.0245679	0.0161507	0.0134866		0.10952	0.102478	0.103824	0.077563	0.0403612	0.0226061	0.018835
	0.725	-2.93344	0.00381876		0.725	-3.71361	0.00036485										174.3	-0.00181596	0.00137274	0.00228568	0.00059177	0.00166972	0.00400976	0.00400976		0.00759189	0.00243237	0.00075844	-0.00253709	-0.00436758	0.00102113	0.00233889		0.10431	0.0890283	0.0721867	0.0468698	0.025071	0.0167135	0.0142319		0.109289	0.102467	0.103235	0.0771885	0.0401408	0.0219561	0.0188322
	0.725833	-2.93958	0.00381096		0.725833	-3.71158	0.000365436										174.5	-0.00185747	0.00134074	0.00211945	0.00083418	0.00195414	0.00369939	0.00369939		0.00750157	0.00207592	-4.97e-05	-0.00307905	-0.00445763	0.00107884	0.0022986		0.104954	0.0889504	0.0726488	0.0472232	0.0254563	0.0169761	0.0151213		0.109591	0.102322	0.10322	0.0774622	0.0405687	0.0223465	0.019274
	0.726667	-2.93499	0.00381679		0.726667	-3.71444	0.000364608										174.7	-0.00213969	0.00114099	0.00189378	0.00125156	0.00198136	0.00380106	0.00380106		0.00729452	0.00151591	-0.00013649	-0.00311013	-0.00449499	0.00066395	0.00245211		0.105361	0.0893443	0.0732714	0.0473587	0.0260485	0.0171804	0.0151862		0.109191	0.101972	0.103017	0.0770893	0.040262	0.0221854	0.0189449
	0.7275	-2.93201	0.00382057		0.7275	-3.71766	0.000363676										174.9	-0.00231408	0.00054615	0.00140342	0.00079521	0.00206987	0.00371521	0.00371521		0.00729484	0.0015683	0.00013164	-0.00242927	-0.00442253	0.00076881	0.00249328		0.106222	0.0898526	0.0734425	0.0478243	0.0264576	0.0174689	0.0157907		0.109746	0.101823	0.103281	0.0775524	0.0406024	0.0226573	0.0193266
	0.728333	-2.9285	0.00382504		0.728333	-3.72154	0.000362555										175.1	-0.00216969	0.00058576	0.00122502	0.00096363	0.00218003	0.00411826	0.00411826		0.00763647	0.00150003	-0.00019814	-0.00208538	-0.00386483	0.00085428	0.00227981		0.106333	0.0901398	0.0743179	0.0479551	0.026759	0.0179299	0.0164187		0.110037	0.101773	0.103275	0.0782966	0.0410675	0.0235313	0.0197854
	0.729167	-2.93416	0.00381785		0.729167	-3.71957	0.000363124										175.3	-0.00203641	0.00067424	0.00111045	0.00101197	0.00187922	0.00398369	0.00398369		0.00716158	0.00113013	-0.00020699	-0.00219271	-0.00422493	0.00010648	0.00143064		0.106327	0.0901772	0.0745371	0.0481019	0.0275208	0.0177492	0.0171906		0.11039	0.10223	0.104092	0.0788836	0.0418916	0.024317	0.020165
	0.73	-2.93219	0.00382035		0.73	-3.7111	0.000365574										175.5	-0.00185752	0.00079808	0.00079256	0.00090987	0.00157372	0.00399742	0.00399742		0.00677325	0.00094058	-0.00095626	-0.00201044	-0.00402351	0.00038157	0.00073546		0.106371	0.0899668	0.0742056	0.0479603	0.0277866	0.0172585	0.0173734		0.110721	0.102244	0.104265	0.0792478	0.0419791	0.0251575	0.0208604
	0.730833	-2.93183	0.0038208		0.730833	-3.70955	0.000366023										175.7	-0.00134053	0.00070678	0.00037611	0.00084045	0.00155648	0.00403074	0.00403074		0.00674265	0.00135455	-0.00047691	-0.00191937	-0.00383434	0.00054907	0.00048634		0.106203	0.0901782	0.0738947	0.0479728	0.0274455	0.0173177	0.0176364		0.110791	0.10158	0.104208	0.0795358	0.0414972	0.0255351	0.0206791
	0.731667	-2.93165	0.00382103		0.731667	-3.7154	0.000364332										175.9	-0.00078811	0.00124803	0.00033104	0.0006626	0.00166477	0.00384467	0.00384467		0.0065903	0.00174374	-0.00082075	-0.00169458	-0.00356214	0.00029269	0.00053922		0.106024	0.0899265	0.0736465	0.0481301	0.0272425	0.0168376	0.0175321		0.110989	0.101312	0.103893	0.0797872	0.0413171	0.0255048	0.0204789
	0.7325	-2.92742	0.0038264		0.7325	-3.71224	0.000365246										176.1	-0.00021389	0.00103191	0.00065174	0.00027325	0.00207535	0.00397997	0.00397997		0.00709154	0.00203891	-0.00084263	-0.00143249	-0.00329586	0.00042528	0.00074494		0.105682	0.0900007	0.0741908	0.048182	0.0276572	0.0167467	0.0169836		0.11084	0.1015	0.103384	0.0795929	0.0414048	0.025822	0.020231
	0.733333	-2.92802	0.00382564		0.733333	-3.71224	0.000365246										176.3	-0.0002169	0.00099371	0.00048443	0.00022179	0.00227366	0.00405467	0.00405467		0.0075901	0.00246667	-0.00030895	-0.0010902	-0.00306409	0.00090223	0.0006763		0.105829	0.0909107	0.0743859	0.0486815	0.0286594	0.0170882	0.0175732		0.111396	0.101787	0.103328	0.0804391	0.0419869	0.0265243	0.0207026
	0.734167	-2.93797	0.00381301		0.734167	-3.70234	0.000368111										176.5	-0.00052431	0.00066785	0.0002748	-0.00012901	0.00204378	0.00376256	0.00376256		0.00772588	0.00242101	-0.0001976	-0.00131241	-0.00283814	0.00143274	0.00060557		0.104805	0.0907533	0.073729	0.0480859	0.0284685	0.016557	0.0172612		0.111633	0.102124	0.103266	0.0805618	0.0418214	0.0263929	0.0207841
	0.735	-2.92826	0.00382534		0.735	-3.70955	0.000366023										176.7	-0.00063703	0.00076433	-2.179e-05	-0.00045333	0.00256007	0.00369355	0.00369355		0.00810116	0.00279374	0.00056815	-0.00103912	-0.00259511	0.00164174	0.00036219		0.104212	0.0908439	0.0735262	0.048163	0.0284471	0.0164429	0.0168603		0.112122	0.10237	0.103373	0.0808815	0.041667	0.0265182	0.0209983
	0.735833	-2.92832	0.00382527		0.735833	-3.7145	0.000364591										176.9	-0.00138563	0.00043996	0.00018927	-0.00059805	0.00285287	0.00335074	0.00335074		0.00843658	0.00306083	0.00055828	-0.00076895	-0.00309571	0.0017593	-8.742e-05		0.103334	0.0905145	0.0726646	0.0473068	0.0277155	0.0160941	0.0165605		0.112616	0.102847	0.103393	0.0812504	0.0420969	0.0268491	0.021146
	0.736667	-2.92957	0.00382368		0.736667	-3.71951	0.000363141										177.1	-0.00108641	0.00077123	0.00085517	-0.00048207	0.00273304	0.00321233	0.00321233		0.0091528	0.00375321	0.00143763	-4.779e-05	-0.00271411	0.00252595	8.136e-05		0.103171	0.0909174	0.0719927	0.0467252	0.0276672	0.0157194	0.01596		0.11293	0.102746	0.103842	0.0811865	0.04258	0.0272497	0.021056
	0.7375	-2.92879	0.00382466		0.7375	-3.71903	0.000363279										177.3	-0.00075378	0.00051333	0.00085306	-0.00026609	0.00290363	0.00339654	0.00339654		0.00975466	0.00423521	0.00196183	0.00066659	-0.00247717	0.00295344	0.00045582		0.102484	0.090453	0.0715815	0.0468312	0.026851	0.0152622	0.0151098		0.112616	0.103235	0.103938	0.0815209	0.0421333	0.0272971	0.0204713
	0.738333	-2.92557	0.00382875		0.738333	-3.71695	0.000363883										177.5	-0.00051901	0.00081422	0.00091142	-2.665e-05	0.00356296	0.00343184	0.00343184		0.0101155	0.00479539	0.00241048	0.00055388	-0.00232453	0.00344154	0.00057613		0.102441	0.0909418	0.0719257	0.0472284	0.0272211	0.0159308	0.0154583		0.112317	0.103793	0.104223	0.0815767	0.0425286	0.0269799	0.0206531
	0.739167	-2.93547	0.00381618		0.739167	-3.71748	0.000363728										177.7	-0.0005629	0.00075793	0.00045474	-5.601e-05	0.00304886	0.0027214	0.0027214		0.0106795	0.00507978	0.00290296	0.00077871	-0.00210913	0.00369478	0.0013452		0.102177	0.0907704	0.0712204	0.0471474	0.0266938	0.0156239	0.0150313		0.112209	0.103944	0.10385	0.0810014	0.0424153	0.0259587	0.0200545
	0.74	-2.92408	0.00383064		0.74	-3.72004	0.000362986										177.9	-0.001001	0.00077355	8.5e-06	-0.00036672	0.00264288	0.00187791	0.00187791		0.0102538	0.00502259	0.00283289	0.00083679	-0.00191543	0.00368893	0.00147788		0.102702	0.0908665	0.0711898	0.0475218	0.0267048	0.0155614	0.0148428		0.11132	0.103989	0.103489	0.0808937	0.0418707	0.0252574	0.0195692
	0.740833	-2.92581	0.00382845		0.740833	-3.70949	0.00036604										178.1	-0.00143363	0.00074135	-3.709e-05	-0.0007277	0.00201161	0.00168112	0.00168112		0.0101142	0.00481871	0.00305843	0.00095253	-0.00211758	0.003901	0.00149206		0.102655	0.0903974	0.0712379	0.0472348	0.0263524	0.0155794	0.0152239		0.110825	0.104194	0.103183	0.0812289	0.0415966	0.0246593	0.0197045
	0.741667	-2.92623	0.00382792		0.741667	-3.70479	0.000367403										178.3	-0.0011571	0.00081786	-9.39e-05	-0.00029469	0.00238428	0.00202327	0.00202327		0.0101642	0.00507348	0.00313746	0.00127473	-0.00226142	0.0037498	0.00189911		0.102722	0.0902025	0.0716714	0.0473187	0.026429	0.0160463	0.0157721		0.110869	0.104475	0.103364	0.0814439	0.0416471	0.024683	0.0198096
	0.7425	-2.92641	0.00382769		0.7425	-3.70729	0.000366679										178.5	-0.00148341	0.00102073	0.00015057	0.00013858	0.00250859	0.00162004	0.00162004		0.0107494	0.00501951	0.00255999	0.00095234	-0.0021365	0.0037842	0.00218774		0.103319	0.0896951	0.0718189	0.0474131	0.0263265	0.015923	0.0157733		0.110949	0.104857	0.10415	0.0819383	0.042069	0.0248136	0.0201237
	0.743333	-2.93088	0.00382201		0.743333	-3.71152	0.000365453										178.7	-0.00206343	0.00079998	-4.411e-05	6.834e-05	0.00229655	0.00123979	0.00123979		0.0106452	0.00459376	0.00275401	0.00115112	-0.00251103	0.00399783	0.00257833		0.103458	0.0898203	0.0723277	0.0472526	0.0262951	0.0160869	0.0156149		0.110152	0.104726	0.103862	0.0816308	0.0417497	0.0238105	0.0194175
	0.744167	-2.93607	0.00381543		0.744167	-3.71301	0.000365022										178.9	-0.00168574	0.00113756	0.00035941	0.00029131	0.00267995	0.00140635	0.00140635		0.0104213	0.00449301	0.0025938	0.00126898	-0.00243131	0.00411403	0.00261542		0.103664	0.0898674	0.0730896	0.0475716	0.0259935	0.0159051	0.0160116		0.110742	0.105088	0.104617	0.0823013	0.0421261	0.0239321	0.0202059
	0.745	-2.93201	0.00382057		0.745	-3.70651	0.000366903										179.1	-0.00122134	0.00175099	0.00150598	0.00077654	0.00318122	0.00190542	0.00190542		0.00999932	0.00334394	0.00175021	0.00070662	-0.00295106	0.0031053	0.00250591		0.104033	0.0897709	0.0741735	0.0482885	0.026001	0.0163489	0.0164112		0.110621	0.105379	0.104943	0.0822216	0.0423981	0.0243606	0.0206654
	0.745833	-2.93702	0.00381422		0.745833	-3.70556	0.000367179										179.3	-0.00108145	0.00203787	0.00157829	0.00084752	0.00288606	0.00196989	0.00196989		0.009046	0.00253694	0.00132756	0.00024587	-0.00325609	0.00229254	0.00204741		0.104254	0.0892442	0.0736365	0.0481629	0.0256523	0.0154858	0.0161588		0.110056	0.104538	0.105027	0.0814729	0.0420185	0.0240402	0.0202916
	0.746667	-2.93821	0.0038127		0.746667	-3.70324	0.000367852										179.5	-0.00119465	0.00233643	0.00186306	0.00088749	0.00295222	0.00193149	0.00193149		0.00859433	0.00223376	0.00071282	-8.314e-05	-0.00368928	0.00185094	0.0019073		0.104473	0.0888271	0.073501	0.0484636	0.0252815	0.0150689	0.0160005		0.109674	0.103877	0.104697	0.0808618	0.041416	0.0238947	0.020199
	0.7475	-2.92647	0.00382761		0.7475	-3.7058	0.00036711										179.7	-0.00103519	0.00282121	0.00208791	0.00091861	0.00293315	0.00222111	0.00222111		0.00807581	0.00182364	0.00064476	-0.00069858	-0.00371174	0.00136642	0.00177926		0.104744	0.0888161	0.0736762	0.0488638	0.0250658	0.015425	0.0159327		0.109549	0.10368	0.104571	0.0810488	0.0413685	0.0241488	0.019922
	0.748333	-2.92975	0.00382345		0.748333	-3.70145	0.000368369										179.9	-0.0007497	0.00336484	0.00283433	0.0010137	0.00301978	0.00225222	0.00225222		0.00813605	0.00179877	-0.00013189	-0.00099202	-0.00401479	0.00084228	0.00203009		0.104588	0.0889155	0.0740265	0.0489812	0.0251715	0.015254	0.015667		0.109189	0.103797	0.104507	0.0814234	0.0416165	0.0237776	0.0199144
	0.749167	-2.93118	0.00382163		0.749167	-3.71248	0.000365177										180.1	-0.00037159	0.00337589	0.00342056	0.00099232	0.00359486	0.00310503	0.00310503		0.00844635	0.00207117	-0.00025505	-0.00105575	-0.00401625	0.00091205	0.00224926		0.104722	0.0890992	0.074979	0.0490977	0.0259174	0.0159027	0.0153905		0.109521	0.103911	0.104407	0.0814939	0.0422271	0.0242317	0.0202164
	0.75	-2.93261	0.00381982		0.75	-3.70949	0.00036604										180.3	-0.00064829	0.0038901	0.00361389	0.00088633	0.00380183	0.00362479	0.00362479		0.0084242	0.00215192	-0.00011581	-0.0016129	-0.00403786	0.00082598	0.00193198		0.104448	0.0892553	0.0743759	0.0490245	0.0260653	0.0157553	0.0153085		0.109333	0.103376	0.103931	0.0817388	0.0421976	0.0238523	0.0199847
	0.750833	-2.93517	0.00381656		0.750833	-3.70747	0.000366627										180.5	-0.00040712	0.00353407	0.00379818	0.00040517	0.0041269	0.00370881	0.00370881		0.00845045	0.00183645	-0.00018271	-0.00198544	-0.00403234	0.00086329	0.00197088		0.104162	0.0893165	0.0742209	0.0487421	0.0258549	0.0156166	0.015148		0.10955	0.103746	0.104299	0.0820677	0.0429063	0.0236216	0.0199464
	0.751667	-2.93016	0.00382292		0.751667	-3.70961	0.000366006										180.7	-0.00024653	0.00341297	0.00384044	0.0002281	0.00442472	0.00415437	0.00415437		0.00826045	0.00212289	-3.02e-06	-0.00223622	-0.00446744	0.00065228	0.00235068		0.104064	0.0894055	0.0743789	0.0489895	0.0261045	0.0154013	0.0152192		0.109867	0.103052	0.103582	0.0819252	0.0428082	0.0237939	0.0197451
	0.7525	-2.92593	0.00382829		0.7525	-3.72058	0.000362831										180.9	0.00028468	0.00324659	0.00408237	0.00015067	0.0048299	0.00450135	0.00450135		0.00791751	0.00181039	-0.0005398	-0.00233205	-0.00467488	0.00035841	0.00212692		0.104002	0.0893359	0.0737095	0.0483492	0.0259915	0.0152065	0.0148991		0.110069	0.103114	0.103668	0.0819872	0.0431802	0.0241241	0.0198532
	0.753333	-2.93714	0.00381406		0.753333	-3.71319	0.00036497										181.1	0.00057356	0.00343557	0.00419007	0.00030766	0.00431563	0.00458478	0.00458478		0.00770003	0.00213471	-0.0001086	-0.00186775	-0.0045315	0.00044151	0.0022464		0.104138	0.0896037	0.07345	0.0485136	0.0260303	0.0152712	0.0143648		0.110083	0.102847	0.103581	0.0816535	0.04306	0.0240432	0.0194321
	0.754167	-2.93475	0.00381709		0.754167	-3.71242	0.000365195										181.3	0.00051029	0.00284945	0.00337736	0.00022461	0.00383873	0.00437655	0.00437655		0.00800658	0.00263469	0.00044961	-0.00144964	-0.0042013	0.00106497	0.00293483		0.104073	0.0895707	0.0730181	0.0487525	0.0255649	0.0152349	0.0146154		0.110251	0.103219	0.103608	0.081809	0.0424625	0.0243751	0.0190929
	0.755	-2.92921	0.00382413		0.755	-3.71218	0.000365264										181.5	0.00032487	0.00316401	0.00296036	0.00032329	0.00373638	0.00437752	0.00437752		0.00764057	0.0027481	0.00080645	-0.00166753	-0.00422052	0.00101361	0.00267626		0.10418	0.089941	0.0729278	0.0487828	0.0263058	0.0156388	0.014979		0.110759	0.103913	0.103809	0.0819219	0.0429545	0.0246463	0.0192527
	0.755833	-2.92224	0.00383299		0.755833	-3.7117	0.000365402										181.7	0.00035986	0.00311966	0.00242942	0.0005071	0.00301255	0.00440314	0.00440314		0.00753836	0.00273546	0.00054063	-0.0018411	-0.00462186	0.00059128	0.0024954		0.104003	0.0897001	0.0727786	0.0488124	0.0261719	0.0154379	0.0148347		0.111379	0.104381	0.103607	0.0821266	0.0429635	0.0245063	0.0188414
	0.756667	-2.92265	0.00383246		0.756667	-3.71242	0.000365195										181.9	-0.00010237	0.00287872	0.00180969	0.00036182	0.00263064	0.00397395	0.00397395		0.006851	0.00255918	0.00051605	-0.00210246	-0.00522809	0.00046899	0.00180397		0.104071	0.0894062	0.0727001	0.0485083	0.0262459	0.0154944	0.0148741		0.111666	0.10479	0.103544	0.0824118	0.0431591	0.0248232	0.0186816
	0.7575	-2.93356	0.00381861		0.7575	-3.71349	0.000364884										182.1	-0.00063494	0.00266687	0.00137964	0.00032622	0.00233032	0.00379421	0.00379421		0.00710871	0.00272486	0.00053579	-0.00215878	-0.00573813	0.00110553	0.00115696		0.103958	0.0895106	0.0730263	0.0489488	0.0265645	0.0157677	0.0153861		0.111551	0.104618	0.103769	0.0823898	0.0427401	0.0243158	0.01838
	0.758333	-2.92987	0.0038233		0.758333	-3.71575	0.000364228										182.3	-0.00074992	0.00252018	0.00086458	0.0003536	0.00248857	0.00357915	0.00357915		0.00690457	0.00285852	0.00066173	-0.0020921	-0.00577817	0.0009721	0.0009753		0.103873	0.0892917	0.0729926	0.0488777	0.0266515	0.0160094	0.0153036		0.111973	0.10499	0.10424	0.0824515	0.0431666	0.0246275	0.018841
	0.759167	-2.93708	0.00381414		0.759167	-3.71504	0.000364435										182.5	-0.00123389	0.00188544	4.439e-05	-0.00035925	0.00168053	0.00277719	0.00277719		0.00669814	0.00268209	-8.633e-05	-0.00254376	-0.00625088	0.00166172	0.00114299		0.103885	0.0889801	0.0728694	0.0485379	0.0264408	0.0159115	0.0153445		0.111601	0.105404	0.104365	0.0822832	0.0432183	0.024246	0.0187252
	0.76	-2.92784	0.00382587		0.76	-3.71706	0.000363849										182.7	-0.0014078	0.00150357	-0.00036893	-0.00018338	0.00150478	0.00237748	0.00237748		0.00651554	0.00242007	0.00025489	-0.00261302	-0.00613187	0.00190903	0.00109087		0.103699	0.0888931	0.0735009	0.0485522	0.0257333	0.0158127	0.0155138		0.111272	0.105486	0.104228	0.0821811	0.0432667	0.0241045	0.0185027
	0.760833	-2.92635	0.00382776		0.760833	-3.71736	0.000363762										182.9	-0.00091465	0.00171263	-9.529e-05	0.00025118	0.00124513	0.00299185	0.00299185		0.00625387	0.00201766	2.526e-05	-0.00279056	-0.00628585	0.00134492	0.00097022		0.104098	0.0891529	0.0740942	0.0488981	0.0254093	0.0158906	0.0158151		0.111594	0.105437	0.104236	0.0820223	0.0435511	0.024084	0.018787
	0.761667	-2.92337	0.00383155		0.761667	-3.71635	0.000364056										183.1	-0.00131858	0.00132452	-0.00018465	-9.267e-05	0.00068139	0.00253471	0.00253471		0.00621527	0.00140547	-0.00028568	-0.00323868	-0.00640667	0.00070297	0.00088777		0.104468	0.0892838	0.0743104	0.0490373	0.0253084	0.0156888	0.0159144		0.111605	0.105517	0.104051	0.081475	0.0438399	0.024421	0.0190162
	0.7625	-2.92438	0.00383026		0.7625	-3.71242	0.000365195										183.3	-0.00175918	0.00097107	-0.00066566	-0.00037473	0.00010003	0.00180935	0.00180935		0.00615041	0.00154716	-0.0007441	-0.00350474	-0.00638159	0.00047713	0.00032645		0.104406	0.0890358	0.0739838	0.0482978	0.024978	0.0147994	0.0158888		0.111061	0.105061	0.10381	0.0810896	0.0435775	0.0244264	0.0192581
	0.763333	-2.92367	0.00383117		0.763333	-3.70979	0.000365954										183.5	-0.00185156	0.00129236	-0.00078736	-0.00066551	0.00014299	0.0014768	0.0014768		0.00620729	0.00153431	-0.0012381	-0.00423468	-0.00650952	5.685e-05	-9.712e-05		0.104449	0.08917	0.0742592	0.0488051	0.0252305	0.0153241	0.0162109		0.111259	0.105215	0.103907	0.0812801	0.0439887	0.0249935	0.0196336
	0.764167	-2.92885	0.00382459		0.764167	-3.71039	0.000365781										183.7	-0.00136055	0.00148646	-0.00045341	-0.00027991	0.00030285	0.00170454	0.00170454		0.00660494	0.00168236	-0.00102716	-0.00401628	-0.00607776	0.00059529	0.00046305		0.104104	0.0890764	0.0742579	0.0485316	0.0252366	0.0155041	0.0160099		0.110593	0.104965	0.102972	0.0814432	0.0438066	0.0249614	0.0199433
	0.765	-2.92671	0.00382731		0.765	-3.70502	0.000367334										183.9	-0.00127909	0.0010626	-0.00024679	-0.00054509	0.00041657	0.00138959	0.00138959		0.00698536	0.00236145	-0.00105971	-0.00381884	-0.00567696	0.00098907	0.00087416		0.104224	0.0889705	0.0743298	0.0485608	0.0250903	0.0156798	0.0157688		0.110366	0.105223	0.10301	0.0815499	0.0437223	0.0246533	0.0200173
	0.765833	-2.92277	0.00383231		0.765833	-3.71343	0.000364901										184.1	-0.00116749	0.00111339	-0.0001256	-0.00092053	0.0007967	0.00138741	0.00138741		0.00730816	0.00287356	-0.00062453	-0.00363019	-0.00519455	0.00135673	0.00107282		0.10492	0.0894836	0.0748545	0.0489421	0.0259841	0.0167891	0.0159351		0.110498	0.105042	0.103158	0.0822705	0.04435	0.025077	0.0204759
	0.766667	-2.93112	0.00382171		0.766667	-3.71402	0.000364729										184.3	-0.00125288	0.00106009	-0.00011896	-0.00138005	0.00082488	0.0011784	0.0011784		0.00801593	0.00289192	3.711e-05	-0.00325591	-0.00461211	0.00126963	0.00144719		0.104897	0.0898159	0.0745008	0.0490971	0.0266149	0.0169651	0.0155968		0.110099	0.104695	0.102632	0.0823451	0.0439352	0.0246628	0.0202237
	0.7675	-2.92522	0.0038292		0.7675	-3.7064	0.000366937										184.5	-0.0009299	0.00067727	5.808e-05	-0.00202087	0.00092463	0.00085445	0.00085445		0.00864858	0.00330045	0.00040996	-0.00298525	-0.00417906	0.0011598	0.00192206		0.10492	0.0893765	0.074384	0.0490282	0.0265868	0.0171397	0.015219		0.109873	0.104235	0.102645	0.0822693	0.0440255	0.0252061	0.0203566
	0.768333	-2.92534	0.00382905		0.768333	-3.71301	0.000365022										184.7	-0.00099805	0.00064406	0.00046202	-0.00202642	0.00104609	0.00097591	0.00097591		0.00869021	0.00341767	0.00082079	-0.00253904	-0.00395544	0.00088675	0.00259392		0.104811	0.0897338	0.0744593	0.0491883	0.0267998	0.0173678	0.0152479		0.109643	0.103199	0.102057	0.081725	0.043548	0.0253968	0.0201209
	0.769167	-2.92295	0.00383208		0.769167	-3.71784	0.000363624										184.9	-0.0008003	0.00074507	0.00069939	-0.00235547	0.00096029	0.00058536	0.00058536		0.00897252	0.00336711	0.00069883	-0.00210843	-0.00363855	0.00090427	0.00272587		0.105186	0.0900089	0.0740435	0.0490392	0.0270237	0.0179917	0.0155289		0.109839	0.10269	0.102093	0.0814919	0.0430798	0.0251449	0.0197182
	0.77	-2.92158	0.00383382		0.77	-3.71861	0.0003634										185.1	-0.00109915	0.00058975	0.00062319	-0.0021246	0.0006663	0.00028352	0.00028352		0.00946127	0.00338046	0.00111919	-0.00138171	-0.00340964	0.00140202	0.00284854		0.105229	0.0902837	0.073898	0.0493406	0.0268009	0.0187695	0.0160744		0.109613	0.102091	0.101912	0.0814245	0.0427197	0.0253845	0.0193509
	0.770833	-2.93404	0.003818		0.770833	-3.70836	0.000366368										185.3	-0.00100656	0.00077631	0.00110601	-0.00121767	0.00141632	0.00051739	0.00051739		0.0101563	0.00375781	0.0017941	-0.00027695	-0.00296507	0.00207762	0.00338718		0.105287	0.0905395	0.0736417	0.0498819	0.0265284	0.0188817	0.0166047		0.109876	0.102043	0.102247	0.0817795	0.0427985	0.0259538	0.0191785
	0.771667	-2.92552	0.00382882		0.771667	-3.70324	0.000367852										185.5	-0.00092924	0.00104325	0.00137496	-0.00132882	0.00188529	0.00105515	0.00105515		0.0103754	0.00366991	0.00209397	0.00025702	-0.00295568	0.00196945	0.00308474		0.105145	0.0907227	0.0739575	0.0497474	0.0271139	0.019704	0.0166991		0.109983	0.101901	0.102351	0.081922	0.0427138	0.0253544	0.0188809
	0.7725	-2.91932	0.0038367		0.7725	-3.7061	0.000367024										185.7	-0.00085519	0.00098309	0.00156695	-0.00116939	0.00214719	0.00076152	0.00076152		0.0102946	0.00289656	0.00211595	0.00068252	-0.00327201	0.00169065	0.00272661		0.105005	0.0905499	0.0742174	0.0501402	0.0272942	0.0199878	0.0167855		0.109786	0.101398	0.102025	0.0818878	0.0425345	0.0247595	0.0186537
	0.773333	-2.92116	0.00383435		0.773333	-3.71271	0.000365108										185.9	-0.00110133	0.00091243	0.00170019	-0.00085806	0.0025357	0.00044317	0.00044317		0.0102882	0.00278537	0.00251926	0.00095432	-0.00323983	0.00157734	0.00225192		0.104694	0.0907253	0.0742114	0.0503938	0.0277923	0.020367	0.0166883		0.109823	0.101637	0.102562	0.0820649	0.0428135	0.0251928	0.0185399
	0.774167	-2.92987	0.0038233		0.774167	-3.71212	0.000365281										186.1	-0.00143366	0.00093168	0.00138862	-0.00079468	0.00240289	0.00046537	0.00046537		0.0105735	0.00282077	0.00260816	0.00116095	-0.00286247	0.00171389	0.00214912		0.104474	0.0910676	0.0744136	0.0509776	0.0279279	0.0205553	0.016908		0.108967	0.101569	0.102557	0.0822728	0.042638	0.0248291	0.0182029
	0.775	-2.92784	0.00382587		0.775	-3.71492	0.00036447										186.3	-0.00141791	0.0004477	0.00154948	-0.00084457	0.00264855	0.00076269	0.00076269		0.0105216	0.00220855	0.00295004	0.00099081	-0.00290985	0.00157292	0.00206701		0.104179	0.0909186	0.0739425	0.0506777	0.0275762	0.0206818	0.0168646		0.109354	0.101763	0.102681	0.0826334	0.0432179	0.0252469	0.0184733
	0.775833	-2.9217	0.00383367		0.775833	-3.71844	0.000363452										186.5	-0.00163491	-0.00020635	0.00132343	-0.00073213	0.0021089	0.00055734	0.00055734		0.0104394	0.00214272	0.00274247	0.00059277	-0.00295178	0.00197891	0.00197818		0.103872	0.090348	0.0736971	0.0503714	0.0271489	0.0209107	0.0167571		0.108946	0.101835	0.102813	0.0827569	0.043449	0.0250279	0.018046
	0.776667	-2.92444	0.00383019		0.776667	-3.71754	0.000363711										186.7	-0.00152257	-5.088e-05	0.00174476	5.487e-05	0.00229761	0.00091806	0.00091806		0.0105134	0.00180578	0.00283775	0.00020291	-0.00258219	0.00153424	0.00160695		0.103892	0.0900928	0.0739588	0.0502637	0.0268415	0.0201666	0.0161808		0.109118	0.102248	0.102607	0.0829828	0.0434306	0.0250114	0.0181022
	0.7775	-2.92379	0.00383102		0.7775	-3.71772	0.000363659										186.9	-0.00107161	0.00049976	0.00201803	0.0006086	0.00221782	0.00130303	0.00130303		0.010252	0.00156236	0.00234629	-0.00068671	-0.00264069	0.00089923	0.0012335		0.103975	0.0902304	0.0740091	0.0502235	0.0271858	0.020014	0.0163385		0.10968	0.102699	0.102786	0.0831691	0.0437999	0.0246911	0.0186451
	0.778333	-2.92575	0.00382852		0.778333	-3.71552	0.000364297										187.1	-0.00093943	0.00082523	0.00242954	0.00090405	0.00264825	0.00151375	0.00151375		0.0109846	0.00257517	0.00268411	-0.00024804	-0.00139406	0.00136753	0.00207989		0.10401	0.089892	0.0744161	0.0498654	0.0276192	0.0197642	0.016233		0.109962	0.103277	0.10317	0.0837052	0.0439638	0.0248758	0.0194886
	0.779167	-2.92796	0.00382572		0.779167	-3.70896	0.000366195										187.3	-0.00064127	0.00132027	0.00242395	0.00131681	0.00278583	0.00173876	0.00173876		0.0106052	0.00206334	0.001962	-0.00131886	-0.00187324	0.00071444	0.00153964		0.104313	0.0894174	0.07476	0.0496584	0.0276942	0.019593	0.0163634		0.110328	0.10368	0.103612	0.0839604	0.0442408	0.0253223	0.0201365
	0.78	-2.92867	0.00382481		0.78	-3.7083	0.000366385										187.5	-0.00022585	0.00198408	0.00212782	0.00186994	0.00269438	0.00186258	0.00186258		0.00986004	0.00168373	0.0015159	-0.00192855	-0.0020912	0.00027412	0.00156712		0.103728	0.0890399	0.0746817	0.0495176	0.0275145	0.0193446	0.0161504		0.110909	0.104092	0.104	0.0843968	0.0443286	0.0257946	0.0206801
	0.780833	-2.92569	0.0038286		0.780833	-3.71742	0.000363745										187.7	-0.00018071	0.0019376	0.00225865	0.00205568	0.00281911	0.00197939	0.00197939		0.00912149	0.00140973	0.00094378	-0.00249046	-0.00267391	0.00027775	0.001537		0.103521	0.0890101	0.074917	0.0491651	0.027762	0.0194743	0.0161326		0.110995	0.104495	0.104312	0.0846509	0.0444255	0.026239	0.0210972
	0.781667	-2.92283	0.00383223		0.781667	-3.71832	0.000363486										187.9	-0.00036707	0.00210188	0.00205058	0.00178243	0.00250693	0.00200543	0.00200543		0.00866843	0.00149813	0.00083098	-0.00296341	-0.00312568	4.765e-05	0.00110997		0.103674	0.0890831	0.0752612	0.0495668	0.0278322	0.0199504	0.016231		0.111098	0.105007	0.105466	0.0851966	0.044811	0.0267737	0.0213846
	0.7825	-2.92081	0.0038348		0.7825	-3.71605	0.000364142										188.1	-0.0004861	0.00248374	0.00229739	0.00179618	0.00247435	0.00235386	0.00235386		0.00812654	0.00159066	-6.34e-06	-0.00334277	-0.00366494	-0.00041449	0.00093824		0.103647	0.0891384	0.0758733	0.049424	0.0285267	0.0201938	0.0159231		0.111314	0.105111	0.106456	0.0854144	0.0454981	0.0274617	0.0217889
	0.783333	-2.92587	0.00382837		0.783333	-3.71158	0.000365436										188.3	-0.00057653	0.00268361	0.00273595	0.00190974	0.00260342	0.00262619	0.00262619		0.00826585	0.00149008	-0.00038496	-0.00372644	-0.00420673	-0.00063571	0.00131326		0.103554	0.0886076	0.075682	0.0493098	0.0284318	0.0195005	0.015735		0.111159	0.104531	0.106243	0.0845848	0.0453279	0.0278817	0.0212972
	0.784167	-2.93297	0.00381936		0.784167	-3.70705	0.000366748										188.5	-0.00079696	0.00226313	0.00274451	0.00106167	0.00257733	0.0022277	0.0022277		0.00835355	0.00219097	-0.00078128	-0.00361851	-0.00455328	-0.00062729	0.00149794		0.104068	0.0887727	0.0757635	0.0491966	0.0280623	0.0192458	0.0161354		0.110765	0.10407	0.106689	0.0843209	0.0452919	0.0282547	0.020888
	0.785	-2.92772	0.00382602		0.785	-3.70884	0.00036623										188.7	-0.00137828	0.00211785	0.00258116	0.00095267	0.00243419	0.00238135	0.00238135		0.00792985	0.00176145	-0.00152437	-0.00380428	-0.0048349	-0.00039812	0.00166168		0.103915	0.0890164	0.0758226	0.0488018	0.0275493	0.0186939	0.0164991		0.111014	0.103841	0.106633	0.0839658	0.0453358	0.0282175	0.0206599
	0.785833	-2.93005	0.00382307		0.785833	-3.71861	0.0003634										188.9	-0.00131286	0.00161434	0.00243078	0.00028266	0.00196101	0.0017806	0.0017806		0.00754015	0.00168976	-0.00190208	-0.00358003	-0.00519917	-0.00034858	0.001553		0.104493	0.0893323	0.0758135	0.0492189	0.0275606	0.0188714	0.0171273		0.110825	0.103325	0.10641	0.0838763	0.0450922	0.0278899	0.0202578
	0.786667	-2.93064	0.00382231		0.786667	-3.71945	0.000363159										189.1	-0.0010071	0.00182986	0.00273185	0.00027494	0.00234951	0.00229644	0.00229644		0.00765661	0.00186555	-0.00161895	-0.00294786	-0.00565928	-0.00035828	0.00155038		0.104347	0.0894561	0.0756433	0.0494455	0.0268792	0.018873	0.0171005		0.11063	0.103167	0.106437	0.0838672	0.0450325	0.0284007	0.0204095
	0.7875	-2.93428	0.0038177		0.7875	-3.71802	0.000363573										189.3	-0.00117179	0.00162542	0.00237292	0.0002211	0.0026699	0.00225018	0.00225018		0.00768233	0.00235941	-0.00130488	-0.00249114	-0.00617027	-0.00043263	0.00148761		0.104681	0.0895031	0.0755755	0.0497572	0.0267091	0.018789	0.0169112		0.110753	0.102819	0.106288	0.083863	0.0448526	0.0284385	0.0199743
	0.788333	-2.9282	0.00382542		0.788333	-3.71665	0.00036397										189.5	-0.00124207	0.00110696	0.00172055	-0.00087213	0.00233082	0.00155293	0.00155293		0.00778634	0.00197551	-0.00123197	-0.00247305	-0.00639211	-0.00058648	0.00122391		0.104618	0.089584	0.0758029	0.0495615	0.0271031	0.019216	0.0169345		0.11036	0.101914	0.105485	0.0836017	0.0445066	0.0276654	0.0196204
	0.789167	-2.93136	0.00382141		0.789167	-3.70669	0.000366851										189.7	-0.00073574	0.0007245	0.00186452	-0.00108844	0.00209563	0.00158163	0.00158163		0.00740246	0.0016502	-0.00106916	-0.00226405	-0.00622429	-0.00050348	0.00120088		0.104837	0.0898304	0.0752914	0.0499587	0.0273459	0.019293	0.0168586		0.110098	0.10184	0.105077	0.0834285	0.0447724	0.0280003	0.0197799
	0.79	-2.93171	0.00382095		0.79	-3.7083	0.000366385										189.9	-0.00070798	0.0006173	0.00147316	-0.00095446	0.0022397	0.00189227	0.00189227		0.00781317	0.00272662	-0.0004189	-0.00179093	-0.00559901	-0.00011539	0.00191429		0.104577	0.0901179	0.0748374	0.0500126	0.0271817	0.0191478	0.0164117		0.110164	0.101895	0.105383	0.0837826	0.0451799	0.0284962	0.0197767
	0.790833	-2.92164	0.00383374		0.790833	-3.71206	0.000365298										190.1	-0.00101003	0.00059084	0.00144851	-0.00131565	0.00215694	0.00199701	0.00199701		0.00804629	0.00295852	8.264e-05	-0.00187544	-0.00531496	0.0001006	0.00233876		0.104649	0.089615	0.0740391	0.049972	0.0268237	0.0190872	0.0161115		0.109689	0.101152	0.10463	0.0837274	0.0451184	0.0276847	0.019217
	0.791667	-2.9276	0.00382617		0.791667	-3.71611	0.000364125										190.3	-0.00084832	0.00016389	0.00140998	-0.00132873	0.00224781	0.00215421	0.00215421		0.00784322	0.00270647	0.00039032	-0.00220169	-0.00488908	0.00020717	0.00231326		0.104093	0.0895712	0.073271	0.0497763	0.0263361	0.0191897	0.0155241		0.109453	0.101302	0.104257	0.0837489	0.0448029	0.0274704	0.0187669
	0.7925	-2.92552	0.00382882		0.7925	-3.71242	0.000365195										190.5	-0.00085824	0.00012885	0.00147215	-0.00091697	0.00212185	0.00195287	0.00195287		0.00832808	0.00327582	0.00084151	-0.00223319	-0.004273	0.00049705	0.00258901		0.103687	0.0890417	0.0725932	0.0491813	0.0259833	0.0189774	0.0146625		0.109102	0.101402	0.103862	0.0836567	0.0448091	0.0272606	0.0186419
	0.793333	-2.92057	0.00383511		0.793333	-3.71504	0.000364435										190.7	-0.00060479	0.00054705	0.00179877	-0.00091911	0.00230837	0.00197637	0.00197637		0.00859179	0.003606	0.00101551	-0.00181043	-0.00323102	0.00039129	0.00290082		0.103686	0.0889805	0.072449	0.0490857	0.026353	0.0184473	0.0143779		0.109209	0.102006	0.103699	0.083539	0.0448376	0.0271738	0.0188094
	0.794167	-2.92689	0.00382708		0.794167	-3.71808	0.000363555										190.9	-0.00025146	0.00112108	0.00164393	-0.00032864	0.00255869	0.0021388	0.0021388		0.0089819	0.00407603	0.00127889	-0.00175021	-0.00270302	8.49e-05	0.00318114		0.103705	0.0893152	0.0728519	0.0495027	0.0271371	0.0189213	0.0148182		0.10935	0.102068	0.103433	0.0834154	0.0448668	0.0268329	0.0191765
	0.795	-2.92152	0.00383389		0.795	-3.708	0.000366471										191.1	-0.00026063	0.00120406	0.00153049	-2.424e-05	0.00253897	0.00238366	0.00238366		0.00914364	0.00401165	0.00163969	-0.00113485	-0.00220757	0.00038221	0.0034543		0.103566	0.0891862	0.0730622	0.0493386	0.0271163	0.0189042	0.0145322		0.109176	0.102118	0.102962	0.083373	0.0448284	0.0263333	0.0191913
	0.795833	-2.92289	0.00383215		0.795833	-3.70765	0.000366575										191.3	-0.00012971	0.00138282	0.00128749	0.00015074	0.00260587	0.00231266	0.00231266		0.00858885	0.00301289	0.001367	-0.00204788	-0.00310883	-0.00031132	0.00275929		0.10372	0.0891726	0.0731795	0.0494819	0.0270134	0.0189435	0.0148245		0.109257	0.102503	0.10271	0.0832466	0.0451461	0.026574	0.0196858
	0.796667	-2.93821	0.0038127		0.796667	-3.72094	0.000362727										191.5	-0.00022613	0.00163558	0.00116092	0.00014943	0.00223597	0.0020116	0.0020116		0.00879717	0.0033208	0.00159648	-0.00170449	-0.00310838	-0.00027173	0.00307758		0.102441	0.0891954	0.0729358	0.0491842	0.0265695	0.0187562	0.0147253		0.109037	0.10246	0.102622	0.0827444	0.0448177	0.026004	0.0198007
	0.7975	-2.93595	0.00381558		0.7975	-3.72422	0.000361778										191.7	-0.00012284	0.00162186	0.00108538	1.504e-05	0.00195723	0.00203835	0.00203835		0.00822305	0.00257344	0.0010326	-0.00255666	-0.00362508	-0.00028969	0.00225903		0.101889	0.0896201	0.0735032	0.0495968	0.0270591	0.0194812	0.0150518		0.108986	0.102755	0.103419	0.0828048	0.045203	0.0262828	0.0202915
	0.798333	-2.92826	0.00382534		0.798333	-3.72273	0.00036221										191.9	-0.00028972	0.00159739	0.00128056	0.00016373	0.00160841	0.00221154	0.00221154		0.00830339	0.0023971	0.00126699	-0.0025973	-0.00388699	-2.718e-05	0.00236023		0.101828	0.0895241	0.0739112	0.049936	0.0276108	0.0197109	0.0151296		0.108598	0.102676	0.103936	0.0832521	0.0457163	0.0260445	0.0205543
	0.799167	-2.92653	0.00382754		0.799167	-3.71456	0.000364573										192.1	-0.00074646	0.00122415	0.00114397	0.00014795	0.00144474	0.00250501	0.00250501		0.00790634	0.00212414	0.00049475	-0.00270363	-0.00422757	0.00043183	0.0022551		0.101824	0.0897122	0.0744877	0.0497248	0.0279921	0.0196984	0.0153737		0.108615	0.102453	0.104715	0.0834233	0.0464472	0.0257559	0.0209369
	0.8	-2.91777	0.00383866		0.8	-3.71522	0.000364384										192.3	-0.0008002	0.00096905	0.00123985	5.676e-05	0.00142377	0.00252829	0.00252829		0.00810866	0.00181175	0.00042713	-0.00273869	-0.00396773	0.0009771	0.0023683		0.101496	0.0891931	0.0741594	0.0497782	0.0278706	0.019401	0.0156461		0.108654	0.102051	0.104455	0.0840115	0.0465819	0.0253754	0.0206975
	0.800833	-2.92391	0.00383087		0.800833	-3.72118	0.000362658										192.5	-0.00121001	0.00058891	0.0008373	-0.00035573	0.00114444	0.00222628	0.00222628		0.00802511	0.00167799	-2.471e-05	-0.00273215	-0.0036955	0.00086252	0.0021117		0.101429	0.0893111	0.0743482	0.0495848	0.0278672	0.0195336	0.0160705		0.108603	0.102146	0.104736	0.0841994	0.046263	0.0246169	0.0207097
	0.801667	-2.93285	0.00381951		0.801667	-3.71045	0.000365764										192.7	-0.00122809	0.00080914	0.00124701	0.00036449	0.0013874	0.00244285	0.00244285		0.00757506	0.00129545	-0.0007289	-0.00296606	-0.00367467	0.00094181	0.00188766		0.101296	0.0891086	0.0746095	0.0497131	0.0277023	0.0192937	0.0161903		0.108605	0.101822	0.10457	0.0847886	0.046371	0.0245121	0.0208987
	0.8025	-2.9341	0.00381792		0.8025	-3.71313	0.000364988										192.9	-0.00085313	0.00064069	0.0016129	0.00024733	0.00152623	0.00213299	0.00213299		0.00758915	0.00116495	-0.00076478	-0.00296331	-0.00388869	0.00098779	0.00157892		0.101334	0.0899192	0.074958	0.0505046	0.0278311	0.0200364	0.0164122		0.108331	0.100884	0.104078	0.0851089	0.0460756	0.0249557	0.0210794
	0.803333	-2.9301	0.003823		0.803333	-3.71724	0.000363797										193.1	-0.00100553	0.00121284	0.00170387	0.00049653	0.00190854	0.0026522	0.0026522		0.00763235	0.00168081	-0.00084617	-0.0027175	-0.00382261	0.0012593	0.00149017		0.100964	0.0890987	0.0744128	0.0500061	0.0270371	0.0193401	0.0157725		0.108906	0.100955	0.104277	0.085286	0.0460444	0.0255801	0.0213066
	0.804167	-2.92808	0.00382557		0.804167	-3.70544	0.000367213										193.3	-0.00073882	0.00119661	0.00153044	0.00083648	0.00189208	0.00246832	0.00246832		0.00770696	0.00172239	-0.00123805	-0.00288794	-0.00349296	0.00188576	0.0019583		0.101321	0.0891173	0.0746964	0.0498218	0.0270809	0.0192002	0.0157135		0.109422	0.100927	0.104204	0.0856568	0.0461459	0.0259218	0.0213826
	0.805	-2.92408	0.00383064		0.805	-3.69996	0.000368801										193.5	-0.00076301	0.00120965	0.00186224	0.00066877	0.00175027	0.00241117	0.00241117		0.0077609	0.0014956	-0.00153683	-0.00310022	-0.00326472	0.00264363	0.00207371		0.101338	0.0890553	0.0746173	0.0496019	0.0270055	0.0188624	0.0159885		0.109539	0.100813	0.104099	0.0859123	0.046464	0.0259345	0.0219509
	0.805833	-2.92474	0.00382981		0.805833	-3.70419	0.000367576										193.7	-0.00070775	0.00126926	0.00190496	0.00057778	0.00142141	0.00274035	0.00274035		0.0073788	0.00178359	-0.00123578	-0.00302906	-0.00281196	0.00309138	0.00246571		0.10125	0.0886497	0.0739125	0.0494045	0.0264867	0.0183447	0.0158409		0.109314	0.100963	0.103853	0.085972	0.0463114	0.0261385	0.0214349
	0.806667	-2.92653	0.00382754		0.806667	-3.69996	0.000368801										193.9	-0.00104601	0.00141683	0.0017245	0.00056682	0.00125293	0.00274728	0.00274728		0.00762483	0.00188261	-0.00093755	-0.00312522	-0.00242006	0.00299655	0.00271341		0.101084	0.0881686	0.0738404	0.0490929	0.0260488	0.0181135	0.0156864		0.109229	0.100973	0.103849	0.0863959	0.046036	0.0259025	0.0209746
	0.8075	-2.92814	0.00382549		0.8075	-3.7027	0.000368007										194.1	-0.0014118	0.00124391	0.00171483	0.00048066	0.00114655	0.00280345	0.00280345		0.0076277	0.00202663	-0.00109901	-0.00336228	-0.00238894	0.00276511	0.00224603		0.100799	0.0880436	0.0733627	0.0488692	0.025671	0.0179956	0.015251		0.109388	0.101424	0.103705	0.0864952	0.045952	0.0258134	0.0205185
	0.808333	-2.92462	0.00382996		0.808333	-3.70383	0.000367679										194.3	-0.00057145	0.00125658	0.00188655	0.00111692	0.00107805	0.00302467	0.00302467		0.00759158	0.0019596	-0.00152609	-0.00363987	-0.0026297	0.00285089	0.001691		0.101074	0.0881476	0.0734105	0.0486884	0.025615	0.0179456	0.0148169		0.109731	0.10249	0.103802	0.0861848	0.0463914	0.0262767	0.0208067
	0.809167	-2.9223	0.00383291		0.809167	-3.71337	0.000364919										194.5	-0.0005211	0.00138061	0.00256985	0.00159542	0.00121068	0.00292746	0.00292746		0.00837637	0.00295305	-0.00083808	-0.00309458	-0.00226113	0.00295684	0.00209742		0.101899	0.0876103	0.07293	0.0483884	0.0259914	0.0183871	0.0149999		0.11021	0.102826	0.103869	0.0861434	0.0464837	0.0267187	0.0208828
	0.81	-2.91818	0.00383813		0.81	-3.71623	0.00036409										194.7	-0.00082721	0.0014776	0.00237825	0.00136115	0.00104619	0.00278642	0.00278642		0.00836028	0.00332419	-0.00053184	-0.00267662	-0.00213393	0.00235158	0.00204038		0.102511	0.0877738	0.0728756	0.0484462	0.0261889	0.0185347	0.015237		0.110081	0.103541	0.104166	0.0863441	0.0467313	0.0269249	0.0209558
	0.810833	-2.92498	0.0038295		0.810833	-3.71033	0.000365799										194.9	-0.00117976	0.00176682	0.00196021	0.00191267	0.00120135	0.00309316	0.00309316		0.00864868	0.00330402	-0.00017767	-0.00280459	-0.00260457	0.00248399	0.0018702		0.102596	0.0882013	0.0731032	0.048397	0.0261659	0.0183143	0.0154193		0.109739	0.103199	0.103769	0.0860745	0.0459145	0.0266244	0.0209009
	0.811667	-2.9276	0.00382617		0.811667	-3.71027	0.000365816										195.1	-0.00076196	0.0017964	0.00204695	0.00207038	0.00108456	0.00348557	0.00348557		0.00836479	0.0031644	-0.00027589	-0.00321109	-0.00330376	0.00190161	0.00112829		0.102571	0.0880915	0.0726566	0.0481801	0.0258587	0.0183019	0.0149725		0.109904	0.103497	0.103689	0.0864051	0.0463836	0.0267344	0.0209913
	0.8125	-2.91753	0.00383897		0.8125	-3.71152	0.000365453										195.3	-0.00106165	0.0015727	0.00159481	0.00143041	0.00088716	0.00317325	0.00317325		0.00904808	0.00404052	0.00050982	-0.002949	-0.00321058	0.00198119	0.00128685		0.103454	0.0884872	0.0729206	0.0485859	0.0264261	0.0190223	0.0153574		0.109946	0.103733	0.103877	0.0862836	0.0463715	0.0274744	0.0214983
	0.813333	-2.91884	0.0038373		0.813333	-3.70759	0.000366592										195.5	-0.00115177	0.00162762	0.00149844	0.00096328	0.00028777	0.00281327	0.00281327		0.00936684	0.00380076	0.00012357	-0.00307675	-0.00373332	0.00185085	0.00115024		0.1035	0.088946	0.0732685	0.0486163	0.0266986	0.0194775	0.015595		0.109944	0.103447	0.104311	0.0861014	0.0463733	0.0270994	0.021467
	0.814167	-2.92343	0.00383147		0.814167	-3.71546	0.000364315										195.7	-0.0012778	0.0013664	0.00111172	0.000499	0.00013286	0.00256854	0.00256854		0.00856912	0.00299566	-0.00037839	-0.00332242	-0.00462353	0.00161846	0.0006806		0.103636	0.089195	0.0737361	0.0486042	0.0273306	0.0203287	0.0159257		0.11043	0.103707	0.104899	0.0868924	0.0468335	0.0278818	0.0221363
	0.815	-2.9307	0.00382224		0.815	-3.70908	0.000366161										195.9	-0.00194036	0.00096151	0.00084358	8.337e-05	0.00048419	0.00240881	0.00240881		0.00865098	0.00301297	-9.5e-06	-0.00328725	-0.00500197	0.00162761	0.00066118		0.103964	0.0892941	0.0736535	0.0481751	0.0278387	0.0207346	0.016136		0.110623	0.103634	0.10547	0.0876	0.0474521	0.0280898	0.022468
	0.815833	-2.93183	0.0038208		0.815833	-3.70806	0.000366454										196.1	-0.00203349	0.00101597	0.00031736	-5.658e-05	0.00044391	0.00250358	0.00250358		0.00853706	0.00297768	-0.00011213	-0.00354628	-0.00507392	0.0016155	0.00027131		0.104098	0.0897185	0.073888	0.0481776	0.0276389	0.0210538	0.0162538		0.11076	0.103126	0.105818	0.0879693	0.0474545	0.027334	0.0225311
	0.816667	-2.92188	0.00383344		0.816667	-3.70401	0.000367628										196.3	-0.0013839	0.00152393	0.00071026	0.00029432	0.00051703	0.00219893	0.00219893		0.00838946	0.00337447	0.00014172	-0.00345742	-0.00507808	0.00202037	0.00069273		0.103931	0.0891183	0.0737077	0.0483717	0.0276491	0.0214123	0.016083		0.110821	0.102949	0.105674	0.088291	0.0473948	0.0272542	0.0222345
	0.8175	-2.92474	0.00382981		0.8175	-3.70467	0.000367438										196.5	-0.00132887	0.00205058	0.00090083	0.00040654	0.00086441	0.00181974	0.00181974		0.00811579	0.00376116	0.00017083	-0.00335149	-0.00541925	0.00218551	0.0006491		0.104139	0.0895229	0.0739313	0.0488606	0.0276175	0.0216637	0.0165764		0.110658	0.102791	0.105965	0.088034	0.0473946	0.0269623	0.0223689
	0.818333	-2.91961	0.00383632		0.818333	-3.71426	0.00036466										196.7	-0.00102918	0.00213237	0.00103911	0.00084019	0.00131368	0.00184768	0.00184768		0.0079187	0.00394921	0.00035973	-0.00309058	-0.00575427	0.00241139	0.00051475		0.104037	0.0892036	0.0735977	0.0490063	0.0270685	0.0210316	0.016206		0.110477	0.102658	0.105997	0.0881642	0.0472811	0.0273628	0.0223358
	0.819167	-2.91938	0.00383662		0.819167	-3.71975	0.000363072										196.9	-0.00139792	0.00204509	0.00076877	0.00035499	0.00106607	0.00145824	0.00145824		0.00822205	0.00420803	0.00061145	-0.00246072	-0.00513321	0.00301703	0.00071124		0.103662	0.0895725	0.0737736	0.0493078	0.0269824	0.0210249	0.0161827		0.110053	0.101995	0.105323	0.0875686	0.0467116	0.0278688	0.0221883
	0.82	-2.91789	0.00383851		0.82	-3.71879	0.000363348										197.1	-0.00157494	0.0021583	0.00044478	0.00042276	0.00138994	0.00181855	0.00181855		0.00818188	0.00487201	0.00089122	-0.00184942	-0.0043947	0.00383928	0.00126118		0.103643	0.088588	0.0735823	0.049368	0.0269367	0.0206004	0.0159644		0.110471	0.102623	0.105428	0.0874036	0.0469917	0.0281867	0.0222592
	0.820833	-2.91872	0.00383745		0.820833	-3.71844	0.000363452										197.3	-0.00130147	0.00249476	0.00109063	0.00072345	0.00185034	0.00213686	0.00213686		0.0084581	0.00499919	0.00085871	-0.00165117	-0.00399409	0.00424469	0.00185198		0.104422	0.0892659	0.0742123	0.0498556	0.0271041	0.0207931	0.0164564		0.110254	0.102093	0.105075	0.0868814	0.0468432	0.0282991	0.0218655
	0.821667	-2.92808	0.00382557		0.821667	-3.71659	0.000363987										197.5	-0.00210864	0.00191553	0.00072093	0.00018408	0.00179273	0.00185801	0.00185801		0.00852049	0.00507474	0.00111956	-0.00140615	-0.003892	0.0044012	0.00175518		0.104102	0.089238	0.0739119	0.0499569	0.0269621	0.0203939	0.016344		0.109664	0.101702	0.104578	0.0864657	0.0465141	0.0277861	0.0209961
	0.8225	-2.93213	0.00382042		0.8225	-3.71683	0.000363918										197.7	-0.0022093	0.00171216	0.00064965	-0.0004384	0.00174532	0.00180034	0.00180034		0.00866634	0.00538748	0.00156057	-0.00121634	-0.00319283	0.00455684	0.0018248		0.103855	0.0890005	0.073986	0.0501388	0.0268854	0.0200483	0.0163142		0.109381	0.101623	0.103796	0.0860749	0.0459643	0.0275559	0.0199689
	0.823333	-2.931	0.00382186		0.823333	-3.71361	0.00036485										197.9	-0.00189081	0.00169163	0.00117815	-0.00036954	0.00224641	0.00207061	0.00207061		0.00922152	0.00547065	0.00195201	-0.0011419	-0.00284232	0.00494853	0.00209752		0.103648	0.0890184	0.0741946	0.050207	0.026928	0.0198591	0.0160664		0.109393	0.101398	0.103272	0.0852305	0.0456282	0.0277222	0.0196954
	0.824167	-2.93243	0.00382004		0.824167	-3.71194	0.000365333										198.1	-0.00203809	0.00166886	0.0011566	-0.00024738	0.00271493	0.00230426	0.00230426		0.00922122	0.00578503	0.00193189	-0.00092149	-0.00295232	0.0050844	0.00209365		0.103983	0.0889935	0.0742704	0.0504345	0.0269335	0.0197989	0.0158114		0.109747	0.10162	0.10354	0.0848437	0.0458905	0.0279521	0.0197179
	0.825	-2.93022	0.00382284		0.825	-3.71981	0.000363055										198.3	-0.00175701	0.00166417	0.00151177	-0.00040185	0.0023285	0.00233294	0.00233294		0.00940635	0.00602048	0.00241134	-0.00085786	-0.00296833	0.00486364	0.00276962		0.104186	0.0891785	0.0743093	0.0504273	0.0273249	0.0200892	0.0164344		0.110211	0.102234	0.103782	0.0845147	0.0461929	0.0279003	0.0201856
	0.825833	-2.9254	0.00382898		0.825833	-3.71796	0.00036359										198.5	-0.00262942	0.00151084	0.00149824	-0.00074219	0.00192019	0.00231725	0.00231725		0.00926943	0.00646288	0.00323628	-0.00049221	-0.00233266	0.00418939	0.00358728		0.104441	0.0890732	0.0741202	0.0505958	0.0273871	0.0205691	0.0167887		0.109584	0.102284	0.103807	0.0843525	0.0457641	0.0279334	0.0200595
	0.826667	-2.92522	0.0038292		0.826667	-3.71569	0.000364246										198.7	-0.00282113	0.00150045	0.00167984	-0.00097795	0.00188832	0.00289057	0.00289057		0.00920165	0.00583937	0.00281435	-0.0008961	-0.0027476	0.00383094	0.00351002		0.103927	0.0888489	0.0740424	0.0502612	0.026743	0.0199259	0.0162148		0.108922	0.102139	0.103329	0.0841846	0.0455814	0.0276586	0.0196881
	0.8275	-2.9245	0.00383011		0.8275	-3.70562	0.000367162										198.9	-0.00291928	0.00146395	0.00183577	-0.00109284	0.0018753	0.00358306	0.00358306		0.00884159	0.00489141	0.00240761	-0.00156869	-0.00310108	0.00333339	0.00329891		0.103793	0.0889945	0.0745073	0.0504786	0.0271917	0.0200494	0.0163475		0.108595	0.101844	0.102819	0.0840641	0.0449901	0.0279292	0.0197725
	0.828333	-2.91711	0.0038395		0.828333	-3.70806	0.000366454										199.1	-0.00231454	0.00110253	0.00193856	-0.00108179	0.00217404	0.00393617	0.00393617		0.00899836	0.00473719	0.00195246	-0.00181404	-0.0032228	0.00287361	0.00328745		0.103752	0.0886318	0.074524	0.0502398	0.0275372	0.019922	0.0157416		0.109099	0.102459	0.102853	0.0844623	0.0458946	0.0282988	0.0204053
	0.829167	-2.92093	0.00383465		0.829167	-3.70783	0.000366523										199.3	-0.00289434	0.00124155	0.00190821	-0.0017215	0.00195582	0.00354602	0.00354602		0.00889421	0.00438799	0.00128328	-0.0017344	-0.00302553	0.00277854	0.00327056		0.10391	0.088713	0.0749769	0.0501171	0.0278481	0.0202126	0.0161155		0.10932	0.102287	0.102908	0.0840867	0.045471	0.0286736	0.020848
	0.83	-2.92546	0.0038289		0.83	-3.71158	0.000365436										199.5	-0.00300793	0.00130635	0.00215803	-0.00166929	0.00211074	0.00384762	0.00384762		0.00844595	0.00345973	0.00019987	-0.00216302	-0.00369781	0.00192228	0.00322677		0.103483	0.0890381	0.0752142	0.0498442	0.0280451	0.0202455	0.016196		0.109851	0.102762	0.103139	0.0844211	0.0457868	0.0287176	0.0210379
	0.830833	-2.91199	0.003846		0.830833	-3.71826	0.000363504										199.7	-0.00324206	0.00092596	0.00212366	-0.00161489	0.0021806	0.00338851	0.00338851		0.00800702	0.00285023	0.00021476	-0.00259797	-0.00436236	0.0012198	0.00295689		0.103069	0.0893089	0.0751978	0.0496524	0.0283021	0.0201322	0.0158626		0.110671	0.103098	0.103505	0.0851182	0.0459084	0.0291089	0.0216892
	0.831667	-2.91711	0.0038395		0.831667	-3.71158	0.000365436										199.9	-0.00328327	0.00083937	0.00166462	-0.00168081	0.00184423	0.00313171	0.00313171		0.00762375	0.00272	-0.00029287	-0.00335624	-0.00484469	0.00024806	0.00248711		0.103286	0.0895103	0.0753366	0.049865	0.0284407	0.0200954	0.0158629		0.110632	0.103332	0.103976	0.0857852	0.0460433	0.0288541	0.0221485
	0.8325	-2.92701	0.00382693		0.8325	-3.70353	0.000367766										200.1	-0.00247821	0.00114372	0.00206722	-0.00116476	0.00150199	0.00308271	0.00308271		0.00744988	0.00322098	-0.00026798	-0.00333272	-0.00510067	0.00018291	0.00239016		0.103484	0.0896931	0.0753649	0.0498492	0.0282597	0.0197937	0.0150829		0.110903	0.103553	0.104281	0.0861686	0.0462387	0.0281925	0.0223973
	0.833333	-2.92939	0.0038239		0.833333	-3.71313	0.000364988										200.3	-0.0019009	0.00139599	0.00233314	-0.00071803	0.00145281	0.00284347	0.00284347		0.00709453	0.00312199	-5.074e-05	-0.00334282	-0.00563434	-5.2e-06	0.00256182		0.10288	0.0892468	0.075418	0.0501592	0.0283365	0.0198112	0.0153546		0.110889	0.103985	0.10445	0.0864637	0.0466552	0.0280255	0.0225962
	0.834167	-2.91133	0.00384684		0.834167	-3.71391	0.000364763										200.5	-0.00131404	0.00166583	0.00268173	-0.00020078	0.00171026	0.00300093	0.00300093		0.00720367	0.0033989	0.00033172	-0.00328645	-0.00548021	-0.00016121	0.00217474		0.102735	0.0896245	0.0755067	0.0505412	0.028358	0.0194161	0.0157204		0.110937	0.10417	0.104831	0.0865095	0.0467073	0.02769	0.0230895
	0.835	-2.9189	0.00383722		0.835	-3.71569	0.000364246										200.7	-0.00105398	0.00154976	0.00247549	0.00012953	0.00163889	0.00317344	0.00317344		0.00814545	0.00374234	0.00088425	-0.00301594	-0.00493835	0.00047833	0.002609		0.102876	0.0894376	0.0754993	0.0506927	0.0283971	0.019419	0.0158828		0.110778	0.104268	0.10466	0.0871143	0.0465702	0.0281256	0.0231283
	0.835833	-2.9223	0.00383291		0.835833	-3.71522	0.000364384										200.9	-0.00098923	0.00162208	0.00245865	0.00045497	0.00191483	0.00300662	0.00300662		0.0087449	0.00417055	0.0011308	-0.00259349	-0.00390826	0.00128231	0.0030241		0.103548	0.0902156	0.0762794	0.0513822	0.0295041	0.020264	0.0166556		0.110929	0.103856	0.104404	0.0875542	0.046595	0.028357	0.0233597
	0.836667	-2.92593	0.00382829		0.836667	-3.70955	0.000366023										201.1	-0.00072594	0.00171708	0.00245331	0.00139165	0.0022753	0.00366682	0.00366682		0.00898363	0.00419803	0.00105073	-0.00285097	-0.00406647	0.00135331	0.00327532		0.103513	0.0901336	0.0763517	0.0515741	0.0297661	0.0204969	0.0167033		0.110954	0.103797	0.104371	0.0877136	0.0467975	0.0284469	0.0233672
	0.8375	-2.91884	0.0038373		0.8375	-3.70866	0.000366282										201.3	-0.00046317	0.00220583	0.00283847	0.00218082	0.00278471	0.00412706	0.00412706		0.00943764	0.00441025	0.00150773	-0.00249959	-0.00325082	0.00158372	0.00373298		0.103882	0.0906789	0.0764866	0.0513553	0.0298747	0.0201227	0.0168907		0.110572	0.103176	0.104375	0.0874092	0.0470972	0.0281266	0.0230893
	0.838333	-2.9155	0.00384154		0.838333	-3.71194	0.000365333										201.5	-0.00062833	0.00197473	0.00252213	0.00202822	0.00284365	0.00377899	0.00377899		0.00997311	0.00480837	0.00161694	-0.00217271	-0.00266772	0.00196051	0.00414502		0.103266	0.090127	0.0754257	0.0507013	0.0296905	0.0195066	0.0166521		0.110241	0.102638	0.103802	0.0874509	0.0471104	0.0274537	0.0228565
	0.839167	-2.91938	0.00383662		0.839167	-3.71444	0.000364608										201.7	-0.00065379	0.00209599	0.00270214	0.00209181	0.00260949	0.00348024	0.00348024		0.0104667	0.0054693	0.0020381	-0.00174513	-0.00201538	0.00300395	0.00445325		0.103219	0.090086	0.0752422	0.0503081	0.0300333	0.0194379	0.0170841		0.110642	0.102501	0.103511	0.0875743	0.0472611	0.0276773	0.0226862
	0.84	-2.9214	0.00383405		0.84	-3.72058	0.000362831										201.9	-5.048e-05	0.00261223	0.00312008	0.0026923	0.00330415	0.00365603	0.00365603		0.0107506	0.00547013	0.00272661	-0.00128938	-0.00202744	0.00365541	0.00516783		0.103989	0.0903087	0.074967	0.0505069	0.0302366	0.0198924	0.0174641		0.110622	0.10215	0.10326	0.0870381	0.0476193	0.0278897	0.0230542
[truncated: 46,991 more rows]
[truncated: 21 more columns]

## Sheet: Figure 3
C)		NP positive cells															D)		NIP positive cells
	0 NP																	0 NIP
[truncated: 39 more rows]

## Sheet: Figure 4
B)
	Times (s)	1NP+				2NP+				3NP+				1NIP+				2NIP+				Background				3NIP+
[truncated: 138 more rows]

## Sheet: Figure 5
	Fig. 5B
	1200 : 1 ratio																	4 : 1 ratio
[truncated: 40 more rows]

## Sheet: Figure 6
B)																							C)							E)									D)
[truncated: 66 more rows]
[truncated: 43 more columns]

[truncated: 10 more sheets: Figure 7, Fig. S1, Fig. S3, Fig. S5, Fig. S6, Fig. S7, Fig. S8, Fig. S10, Fig. S11, Fig. S13]
